# Supplementary material for: FunFun: ITS‐based functional annotator of fungal communities
Source: Ecol Evol. 2023 Mar 8;13(3):e9874. doi: 10.1002/ece3.9874 (PMC9994472; doi:10.1002/ece3.9874)
Supplement: Supplementary file 2 — Data S2. [file ECE3-13-e9874-s003.xlsx]

## Sheet: GenBank_ID
GCA_000001985.1_JCVI-PMFA1-2.0
GCA_000002515.1_ASM251v1
GCA_000002545.2_ASM254v2
GCA_000002655.1_ASM265v1
GCA_000002715.1_ASM271v1
GCA_000002855.2_ASM285v2
GCA_000002945.2_ASM294v2
GCA_000003125.1_JCVI-TSTA1-3.0
GCA_000003515.2_ASM351v2
GCA_000003525.2_BD_ER3_V1
GCA_000003835.1_ASM383v1
GCA_000003855.2_BD_SLH14081_V1
GCA_000006335.3_ASM633v3
GCA_000026365.1_ASM2636v1
GCA_000026945.1_ASM2694v1
GCA_000091025.4_ASM9102v4
GCA_000091045.1_ASM9104v1
GCA_000142805.1_ASM14280v1
GCA_000143105.2_Sanger-454-IlluminaPA_2.0
GCA_000143365.1_ASM14336v1
GCA_000143535.4_ASM14353v4
GCA_000143565.1_V1.0
GCA_000146045.2_R64
GCA_000146915.2_ASM14691v2
GCA_000146945.2_ASM14694v2
GCA_000149035.1_C_graminicola_M1_001_V1
GCA_000149225.2_ASM14922v2
GCA_000149245.3_CNA3
GCA_000149305.1_RO3
GCA_000149335.2_ASM14933v2
GCA_000149365.1_ASM14936v1
GCA_000149385.1_ASM14938v1
GCA_000149425.1_ASM14942v1
GCA_000149445.2_ASM14944v2
GCA_000149555.1_ASM14955v1
GCA_000149585.1_ASM14958v1
GCA_000149615.1_ASM14961v1
GCA_000149685.1_ASM14968v1
GCA_000149815.1_ASM14981v1
GCA_000149845.2_SJ5
GCA_000149865.1_BD_JEL423
GCA_000149895.1_ASM14989v1
GCA_000149955.2_ASM14995v2
GCA_000150035.1_ASM15003v1
GCA_000150055.1_ASM15005v1
GCA_000150085.1_ASM15008v1
GCA_000150115.1_ASM15011v1
GCA_000150145.1_ASM15014v1
GCA_000150185.1_ASM15018v1
GCA_000150215.1_ASM15021v1
GCA_000150245.1_ASM15024v1
GCA_000150475.2_Paracocci_br_Pb03_V2
GCA_000150505.2_SO6
GCA_000150555.1_ASM15055v1
GCA_000150585.1_ASM15058v1
GCA_000150615.1_ASM15061v1
GCA_000150645.1_ASM15064v1
GCA_000150705.2_Paracocci_br_Pb01_V2
GCA_000150735.2_Paracocci_br_Pb18_V2
GCA_000150975.2_MS_CBS118893
GCA_000151005.2_ASM15100v2
GCA_000151035.1_ASM15103v1
GCA_000151065.3_ASM15106v3
GCA_000151125.2_ASM15112v2
GCA_000151145.1_ASM15114v1
GCA_000151175.1_ASM15117v1
GCA_000151295.1_A_macrogynus_V3
GCA_000151335.1_JCVI-cpa1-1.0
GCA_000151455.1_ASM15145v1
GCA_000151485.1_ASM15148v1
GCA_000151505.1_ASM15150v1
GCA_000151575.2_ASM15157v2
GCA_000151595.1_BD_ATCC18188_V1
GCA_000151645.1_ASM15164v1
GCA_000166005.1_PyrTer_1.0
GCA_000166155.1_BD_ATCC26199_V2
GCA_000166175.1_M_violaceum_V1
GCA_000166955.1_ASM16695v1
GCA_000166975.1_ASM16697v1
GCA_000166995.1_ASM16699v1
GCA_000167015.1_ASM16701v1
GCA_000167035.1_ASM16703v1
GCA_000167055.1_ASM16705v1
GCA_000167075.2_Saccharomyces_kudriavzevii_strain_IFO1802_v1.0
GCA_000167115.1_ASM16711v1
GCA_000167675.2_v2.0
GCA_000169275.1_ASM16927v1
GCA_000170175.2_CPS2
GCA_000170615.1_ASM17061v1
GCA_000170995.2_TRIVI_v2.0
GCA_000171015.2_TRIAT_v2.0
GCA_000179355.1_ASM17935v1
GCA_000179415.1_ASM17941v1
GCA_000181695.1_ASM18169v1
GCA_000182075.2_ASM18207v2
GCA_000182095.2_ASM18209v2
GCA_000182175.1_ASM18217v1
GCA_000182315.2_ASM18231v2
GCA_000182565.2_S_punctatus_V1
GCA_000182765.2_ASM18276v2
GCA_000182805.2_ASM18280v2
GCA_000182925.2_NC12
GCA_000182965.3_ASM18296v3
GCA_000183025.1_ASM18302v1
GCA_000184455.3_ASM18445v3
GCA_000185945.1_ASM18594v1
GCA_000187245.3_Hansenula_2
GCA_000192375.1_Saccharomyces_cerevisiae_Y10-2.0
GCA_000192555.1_Saccharomyces_cerevisiae_CLIB215-2.0
GCA_000193285.1_Mag_poae_ATCC_64411_V1
GCA_000203795.1_v1.0
GCA_000208805.1_ASM20880v1
GCA_000209165.1_ASM20916v1
GCA_000209305.1_Saccharomyces_cerevisiae_T73-1.0
GCA_000209365.1_Saccharomyces_cerevisiae_T7-1.0
GCA_000213195.1_v1.0
GCA_000214055.1_ASM21405v1
GCA_000218685.1_v1.0
GCA_000218975.1_ASM21897v1
GCA_000219625.1_MYCGR_v2.0
GCA_000220195.1_ASM22019v1
GCA_000221225.1_CTHT_3.0
GCA_000222205.2_R.glutinis2
GCA_000222875.2_PerIpo_1.0
GCA_000222895.2_NeGans_1.0
GCA_000222915.1_EpiBra_1.0
GCA_000222935.2_AciTa_1.0
GCA_000223075.2_EpiAma_1.0
GCA_000223485.1_Spathaspora_passalidarum_v2.0
GCA_000223565.1_PicPas_Mar2011
GCA_000223745.2_ASM22374v2
GCA_000223765.2_ASM22376v2
GCA_000225285.2_EpiGly_1.0
GCA_000226115.1_ASM22611v1
GCA_000226195.2_EfestFl1_2.0
GCA_000226655.2_AsojaeNBRC4239_2.0
GCA_000227055.2_ASM22705v2
GCA_000227095.3_Scomplicata_3.0
GCA_000227115.2_ASM22711v2
GCA_000230245.1_ASM23024v1
GCA_000230375.1_ASM23037v1
GCA_000230395.2_ASPNI_v3.0
GCA_000235365.1_ASM23536v1
GCA_000235945.1_HOMPOL_1.0
GCA_000236905.1_ASM23690v1
GCA_000237345.1_ASM23734v1
GCA_000238015.2_LBAGla_1.0
GCA_000239015.2_ASM23901v2
GCA_000240135.3_ASM24013v3
GCA_000240685.2_ASM24068v2
GCA_000241205.2_Mosmundae_2.0
GCA_000243375.1_ASM24337v1
GCA_000256225.1_A_arborescens_1.0
GCA_000258745.1_ASM25874v1
GCA_000260735.1_K7_1.0
GCA_000261425.2_UM843Vel2.0
GCA_000269785.2_AspOry3042
GCA_000271585.1_Trametes_versicolor_v1.0
GCA_000271605.1_Fomme1
GCA_000271645.1_Treme1
GCA_000275665.1_YJSH1_1.0
GCA_000278405.1_AspOryAS3951
GCA_000278425.1_AspOryAS3863
GCA_000280825.1_SHomoeocarpa1.0
GCA_000286515.1_ASM28651v1
GCA_000291705.1_sPop_v1
GCA_000292585.1_MoY34_2.0
GCA_000292625.1_Dacryopinax_sp._DJM_731_SSP1_v1.0
GCA_000292665.1_ASM29266v1
GCA_000292815.1_ASM29281v1
GCA_000293215.1_Trichosporon_asahii_1
GCA_000294735.1_ASM29473v1
GCA_000298775.1_ASM29877v1
GCA_000299195.2_KM02r2
GCA_000300575.2_ASM30057v2
GCA_000300595.1_Phanerochaete_carnosa_HHB-10118-Sp_v1.0
GCA_000301015.1_CfCabog12
GCA_000301155.1_BD_ATCC18187_V1
GCA_000304155.1_ASM30415v1
GCA_000304475.1_Ka_CBS2517
GCA_000312925.2_ASM31292v2
GCA_000313325.1_Histoplasma
GCA_000313505.1_ASM31350v1
GCA_000313525.1_ASM31352v1
GCA_000315175.1_Herpo1.0
GCA_000315255.1_B14_02
GCA_000315645.2_PdigPd1_v1
GCA_000315875.1_ASM31587v1
GCA_000315895.1_ASM31589v1
GCA_000315915.1_ASM31591v1
GCA_000317355.2_ASM31735v2
GCA_000317715.1_ophiu10
GCA_000319635.2_ASM31963v2
GCA_000320585.2_Heterobasidion_irregulare_v2.0
GCA_000320605.2_Ceriporiopsis_subvermispora_B_v1.0
GCA_000326105.1_ASM32610v1
GCA_000328385.1_Cuti_1.0
GCA_000328965.1_ASM32896v1
GCA_000331835.2_GD12v2
GCA_000332775.1_smf2.v1.0
GCA_000333975.2_ASM33397v2
GCA_000334115.1_Rhisol_AG1IA_1.0
GCA_000338015.1_Glu37180_1.0
GCA_000338955.1_Bauco1
GCA_000338975.1_CocheC5_3
GCA_000338995.1_Cocsa1
GCA_000340195.1_Dothistroma_septosporum_NZE10_v1.0
GCA_000340215.1_Mycfi2
GCA_000342565.1_PST_08_21_v01
GCA_000342625.1_PST_87_7_v01
GCA_000347475.1_Ppaxilli_v.1.0
GCA_000347735.1_C_canescens_MTCC-10836_BHU_v01
GCA_000348985.1_ASM34898v1
GCA_000349005.2_Pneumo_murina_B123_V4
GCA_000349305.2_ASM34930v2
GCA_000349385.1_UCREL1V03
GCA_000349525.1_BcDW1
GCA_000350255.1_ASM35025v1
GCA_000355865.1_Vvcontig
GCA_000359685.2_ASM35968v2
GCA_000359705.1_Setospaeria_trucica_Et28A_v1.0
GCA_000383025.1_pdt_v1.0
GCA_000385595.1_UCRNP2V3
GCA_000389695.3_Cfim3.0
GCA_000392275.1_UCRPA7V03
GCA_000400815.2_VDAG_JR2v.4.0
GCA_000401615.1_K1_trimmed_clc_assembly_flt.fa
GCA_000401675.1_A6_trimmed_clc_assembly_flt.fa
GCA_000403515.1_ASM40351v1
GCA_000409485.1_GLAREA
GCA_000410855.1_Candida_lusitaniae_Genome_Assembly
GCA_000410955.1_Hw1.0
GCA_000412225.2_ASM41222v2
GCA_000412615.1_Orpinomyces_sp._Strain_C1A
GCA_000417865.1_Bgt_94202_1
GCA_000426965.1_ASM42696v1
GCA_000426985.1_ASM42698v1
GCA_000439145.3_ASM43914v3
GCA_000441875.1_Bgt_70_1
GCA_000441935.1_MHA_v2
GCA_000442785.1_Cf_30_300r_Split10plusN
GCA_000448365.1_ASM44836v1
GCA_000464535.1_EPUS
GCA_000464645.1_Mel_pini_1.0
GCA_000465215.2_Pysem1.0
GCA_000467715.1_ASM46771v1
GCA_000467735.1_ASM46773v1
GCA_000469055.2_ASM46905v2
GCA_000472125.2_Hirsutella_thompsonii_MTCC6686
GCA_000475075.1_HN19311_genome_assembly
GCA_000497045.1_PSEUBRA1
GCA_000497325.3_ASM49732v3
GCA_000497715.1_SpaArb1.0
GCA_000500245.1_Cro_ribi_1.0
GCA_000503235.1_SBOR_1
GCA_000504465.1_CryAan1.0
GCA_000507345.1_OVT-YTM_97_Newbler_2.8
GCA_000513335.1_PCAMFM013_20131106
GCA_000523475.1_Penc1.0
GCA_000524645.1_Rhizoctonia_solani_AG-3
GCA_000525045.1_DREv1
GCA_000527765.2_ANU_Cvic_canu1.6_pilon5
GCA_000530345.1_HBR18v1
GCA_000530735.1_Z_bailii_ISA1307_version_3
GCA_000531055.1_HBR9v1
GCA_000568005.1_R008
GCA_000568295.1_P283
GCA_000568365.1_R103
GCA_000576695.1_AUH_PRJEB4427_v1
GCA_000582985.1_CFIO01
GCA_000585475.3_FQ_Hvineae_v3
GCA_000585565.1_Capr_epim_CBS_606_96_V1
GCA_000585705.1_Fusarium_virguliforme_1.0
GCA_000586595.1_S._carlsbergensis_CBS1513
GCA_000587855.1_B50
GCA_000591435.1_MR2010_11_27
GCA_000597585.1_DAOM197198w_N33nuc_v1
GCA_000597645.1_DAOM197198w_DNA1mycelia_v1
GCA_000597685.1_Rir
GCA_000601435.1_P_lyc_v1
GCA_000603925.1_Coryne_v1.1
GCA_000611715.1_Ochro_v1.1
GCA_000611775.1_Umbmu1.0
GCA_000647555.1_319
GCA_000647575.1_320
GCA_000662435.2_Sc_YJM993_v1
GCA_000687475.2_ASM68747v2
GCA_000688595.1_D_bru_LAMAP2480_v1
GCA_000691765.2_Cand_albi_Ca529L_V1
GCA_000691885.1_Aspergillus_oryzae_100-8
GCA_000696975.1_ApoTraB9324-1.0
GCA_000697055.1_SakVasB4078-1.0
GCA_000697075.1_RhiOry13440-1.0
GCA_000697195.1_MucRam97-1192-1.0
GCA_000697215.1_CunBer175-1.0
GCA_000697235.1_CokRecB5483-1.0
GCA_000697255.1_MucRacB9645-1.0
GCA_000697335.1_ConIncB7586-1.0
GCA_000697375.1_BasMerB9252-1.0
GCA_000697455.1_BasHetB8920-1.0
GCA_000697645.1_Galma1
GCA_000697665.1_Jaaar1
GCA_000697685.1_PleosPC15_2
GCA_000697705.1_Botbo1
GCA_000709145.1_BobtB249_1
GCA_000710275.1_ASM71027v1
GCA_000710705.2_ASM71070v2
GCA_000712465.1_CMo_1.0
GCA_000715385.1_Rhizoctonia_solani_123E_v1
GCA_000723645.1_ZhangWP_SECN85
GCA_000729835.1_AhypB4728v1
GCA_000729845.1_EbacATCC_200745v1
GCA_000729855.1_ASM72985v1
GCA_000729905.1_EbroATCC_200750v1
GCA_000729945.1_ASM72994v1
GCA_000731825.1_ASM73182v1
GCA_000732125.1_ScApio1.0
GCA_000732205.1_ASM73220v1
GCA_000733025.2_PnBFE487-1.0
GCA_000733055.2_FoxyAC1-1.0
GCA_000733085.2_ThB05-1.0
GCA_000733625.1_Isaria_farinosa_MTCC_4114
GCA_000734085.1_Mo1801.4
GCA_000734165.1_Mo401.4
GCA_000734185.1_Mo903.4
GCA_000734335.1_MoAH06
GCA_000734425.1_MoJL10
GCA_000734605.1_ASM73460v1
GCA_000734635.1_ASM73463v1
GCA_000734675.1_ASM73467v1
GCA_000734685.1_ASM73468v1
GCA_000734705.1_ASM73470v1
GCA_000734785.1_ASM73478v1
GCA_000737485.2_PrP1-1.0
GCA_000738555.1_LicRamB5399-1.0
GCA_000738825.1_ASM73882v1
GCA_000739145.1_Metarhizium_anisopliae
GCA_000743315.1_LigRhi1.0
GCA_000747765.1_ASM74776v1
GCA_000747785.1_ASM74778v1
GCA_000750105.3_ASM75010v3
GCA_000750145.2_ASM75014v2
GCA_000750665.1_DG3
GCA_000750715.1_DG4
GCA_000750755.1_DG7
GCA_000750795.1_DG8
GCA_000751375.2_UM_1400.v1
GCA_000755205.1_ASM75520v1
GCA_000756235.1_ASM75623v1
GCA_000756245.1_ASM75624v1
GCA_000758425.1_ASM75842v1
GCA_000765035.1_BN946
GCA_000766995.1_ASM76699v1
GCA_000769215.1_Fave_05001
GCA_000769245.1_ASM76924v1
GCA_000769265.1_ASM76926v1
GCA_000769295.1_Fave_LH27
GCA_000769305.1_Fave_LH03
GCA_000769765.1_ASM76976v1
GCA_000770705.1_BBA1.0
GCA_000772675.1_Sporisorium_scitamineum_v1
GCA_000773925.1_ASM77392v1
GCA_000775265.3_ASM77526v3
GCA_000775445.1_Cand_albi_19F_V2
GCA_000775555.1_ASM77555v1
GCA_000784525.1_Cand_albi_P60002_V1
GCA_000784575.1_Cand_albi_P75010_V1
GCA_000785585.1_claImm
GCA_000786445.1_R265.1
GCA_000787455.1_ASM78745v1
GCA_000787465.1_ASM78746v1
GCA_000787475.1_ASM78747v1
GCA_000787515.1_ASM78751v1
GCA_000787595.2_Opolymorpha_4329
GCA_000798715.1_ASM79871v1
GCA_000798735.1_ASM79873v1
GCA_000798755.1_ASM79875v1
GCA_000798775.1_ASM79877v1
GCA_000798795.1_ASM79879v1
GCA_000800745.1_ASM80074v1
GCA_000801355.1_ASM80135v1
GCA_000804445.1_MAM_1.0_for_version_1_of_the_Metarhizium_album_genome
GCA_000812075.1_ASM81207v1
GCA_000812105.1_ASM81210v1
GCA_000812245.1_ASM81224v1
GCA_000812885.1_ASM81288v1
GCA_000812895.1_ASM81289v1
GCA_000813685.1_ASM81368v1
GCA_000814965.1_MBR_1.0
GCA_000814975.1_MAN_1.0
GCA_000815965.1_ASM81596v1
GCA_000817185.1_Sc12647
GCA_000817285.1_ASM81728v1
GCA_000818155.1_ASM81815v1
GCA_000819925.1_ASM81992v1
GCA_000820605.1_S_brasiliensis_5110_v1
GCA_000820885.1_KLDO_01
GCA_000826855.1_BASUN5
GCA_000827325.1_Oidiodendron_maius_Zn_v1.0
GCA_000827355.1_Hebeloma_cylindrosporum_h7_v2.0
GCA_000827395.1_Paxillus_rubicundulus_Ve08.2h10_v1.0
GCA_000827475.1_Paxillus_involutus_ATCC_200175_v1.0
GCA_000832285.1_M_oryzae_b157_v1
GCA_000833645.1_ASM83364v1
GCA_000835435.1_Capr_semi_CBS27337_V1
GCA_000836135.1_Tw_assembly_v1.1
GCA_000836155.1_Td_assembly_v1.1
GCA_000836175.1_Tf_assembly_v1.1
GCA_000836195.1_Tp_assembly_v1.1
GCA_000877375.1_EamaE4668v1
GCA_000931965.1_ASM93196v1
GCA_000935105.1_Cryp_gatt_NT-10_V1
GCA_000935225.1_ASM93522v1
GCA_000938525.1_ASM93852v1
GCA_000938715.1_LALA0
GCA_000943765.1_ASM94376v1
GCA_000943775.1_ASM94377v1
GCA_000950635.1_ASM95063v1
GCA_000950655.1_ASM95065v1
GCA_000952015.1_ASM95201v1
GCA_000952775.2_ASM95277v2
GCA_000952835.1_ASM95283v1
GCA_000956045.1_ASM95604v1
GCA_000961545.1_S_schenckii_v1
GCA_000961905.2_AthRolfv2.0
GCA_000963795.1_ASM96379v1
GCA_000965225.2_ASM96522v2
GCA_000966635.1_Fus_gra_233423_v1
GCA_000966645.1_Fus_gra_241165_v1
GCA_000966885.1_ASM96688v1
GCA_000968475.1_Huva2.0
GCA_000968615.1_ASM96861v1
GCA_000968835.1_ASM96883v1
GCA_000969745.1_M_oryzae_MG01_v1
GCA_000970515.2_PV808_April18ReSeqReAss
GCA_000975585.2_Sc_YJM195_v1
GCA_000975615.2_Sc_YJM244_v1
GCA_000975645.3_Sc_YJM1078_v1
GCA_000975675.2_Sc_YJM1083_v1
GCA_000975705.2_Sc_YJM1129_v1
GCA_000975735.4_Sc_YJM189_v1
GCA_000975765.2_Sc_YJM193_v1
GCA_000975795.2_Sc_YJM248_v1
GCA_000975825.2_Sc_YJM270_v1
GCA_000975855.3_Sc_YJM271_v1
GCA_000975885.2_Sc_YJM320_v1
GCA_000975915.2_Sc_YJM326_v1
GCA_000975945.2_Sc_YJM428_v1
GCA_000975975.3_Sc_YJM450_v1
GCA_000976005.2_Sc_YJM451_v1
GCA_000976035.2_Sc_YJM453_v1
GCA_000976065.2_Sc_YJM456_v1
GCA_000976095.2_Sc_YJM470_v1
GCA_000976125.2_Sc_YJM541_v1
GCA_000976155.4_Sc_YJM554_v1
GCA_000976185.2_Sc_YJM555_v1
GCA_000976215.2_Sc_YJM627_v1
GCA_000976245.2_Sc_YJM681_v1
GCA_000976275.4_Sc_YJM682_v1
GCA_000976305.2_Sc_YJM683_v1
GCA_000976335.2_Sc_YJM689_v1
GCA_000976365.2_Sc_YJM693_v1
GCA_000976395.2_Sc_YJM969_v1
GCA_000976425.2_Sc_YJM972_v1
GCA_000976455.3_Sc_YJM975_v1
GCA_000976485.2_Sc_YJM978_v1
GCA_000976515.2_Sc_YJM981_v1
GCA_000976545.2_Sc_YJM984_v1
GCA_000976575.4_Sc_YJM987_v1
GCA_000976605.3_Sc_YJM990_v1
GCA_000976665.2_Sc_YJM996_v1
GCA_000976695.3_Sc_YJM1133_v1
GCA_000976725.3_Sc_YJM1190_v1
GCA_000976755.2_Sc_YJM1199_v1
GCA_000976785.2_Sc_YJM1202_v1
GCA_000976815.3_Sc_YJM1208_v1
GCA_000976845.3_Sc_YJM1242_v1
GCA_000976875.3_Sc_YJM1244_v1
GCA_000976905.2_Sc_YJM1248_v1
GCA_000976935.2_Sc_YJM1250_v1
GCA_000976965.3_Sc_YJM1252_v1
GCA_000976995.2_Sc_YJM1273_v1
GCA_000977025.2_Sc_YJM1304_v1
GCA_000977055.3_Sc_YJM1307_v1
GCA_000977085.2_Sc_YJM1311_v1
GCA_000977115.3_Sc_YJM1326_v1
GCA_000977145.2_Sc_YJM1332_v1
GCA_000977175.3_Sc_YJM1336_v1
GCA_000977205.2_Sc_YJM1338_v1
GCA_000977235.2_Sc_YJM1341_v1
GCA_000977265.3_Sc_YJM1342_v1
GCA_000977295.2_Sc_YJM1355_v1
GCA_000977325.2_Sc_YJM1356_v1
GCA_000977355.3_Sc_YJM1381_v1
GCA_000977385.2_Sc_YJM1383_v1
GCA_000977415.2_Sc_YJM1385_v1
GCA_000977445.2_Sc_YJM1386_v1
GCA_000977475.3_Sc_YJM1387_v1
GCA_000977505.2_Sc_YJM1388_v1
GCA_000977535.2_Sc_YJM1389_v1
GCA_000977565.2_Sc_YJM1399_v1
GCA_000977595.2_Sc_YJM1400_v1
GCA_000977625.2_Sc_YJM1401_v1
GCA_000977655.2_Sc_YJM1402_v1
GCA_000977685.2_Sc_YJM1415_v1
GCA_000977715.4_Sc_YJM1417_v1
GCA_000977745.2_Sc_YJM1418_v1
GCA_000977775.3_Sc_YJM1419_v1
GCA_000977805.2_Sc_YJM1433_v1
GCA_000977835.2_Sc_YJM1434_v1
GCA_000977865.2_Sc_YJM1439_v1
GCA_000977895.2_Sc_YJM1443_v1
GCA_000977955.2_Sc_YJM1447_v1
GCA_000977985.2_Sc_YJM1450_v1
GCA_000978015.2_Sc_YJM1460_v1
GCA_000978045.2_Sc_YJM1463_v1
GCA_000978075.3_Sc_YJM1477_v1
GCA_000978105.2_Sc_YJM1478_v1
GCA_000978135.2_Sc_YJM1479_v1
GCA_000978165.2_Sc_YJM1526_v1
GCA_000978195.2_Sc_YJM1527_v1
GCA_000978225.2_Sc_YJM1549_v1
GCA_000978255.2_Sc_YJM1573_v1
GCA_000978285.2_Sc_YJM1574_v1
GCA_000978315.2_Sc_YJM1592_v1
GCA_000978345.2_Sc_YJM1615_v1
GCA_000978885.1_ASM97888v1
GCA_000981605.1_Pcon_v1
GCA_000982555.2_CBS6318.1
GCA_000983525.1_ASM98352v1
GCA_000987905.1_ASM98790v1
GCA_000988805.1_ASM98880v1
GCA_000988875.2_ASM98887v2
GCA_001005365.1_ASM100536v1
GCA_001005415.1_ASM100541v1
GCA_001006245.1_ScSp60_v1
GCA_001006505.1_ASM100650v1
GCA_001008035.1_Atex_B6155_v1
GCA_001008055.1_ASM100805v1
GCA_001008265.1_ASM100826v1
GCA_001010845.1_ASM101084v1
GCA_001013415.1_ASM101341v1
GCA_001021365.1_ASM102136v1
GCA_001021685.1_ASM102168v1
GCA_001023035.1_ASM102303v1
GCA_001023045.1_ASM102304v1
GCA_001029075.1_ASM102907v1
GCA_001029995.1_ASM102999v1
GCA_001039675.1_AGH_PRJEB150_V1
GCA_001043855.1_ASM104385v1
GCA_001044295.1_ASM104429v1
GCA_001046935.1_ASM104693v1
GCA_001048715.1_Pbras_Allpaths-LG
GCA_001050175.1_Tpara_v1.0
GCA_001051215.1_ASM105121v1
GCA_001074275.1_ASM107427v1
GCA_001078085.1_ASM107808v1
GCA_001078105.1_ASM107810v1
GCA_001078395.2_Aud_assembly02
GCA_001189475.1_ASM118947v1
GCA_001244265.2_MvSlA1A2r3c
GCA_001247705.1_ASM124770v1
GCA_001255795.1_IFO0880_HGAP3_v1
GCA_001262555.1_ASM126255v1
GCA_001264685.1_ASM126468v1
GCA_001264715.1_ASM126471v1
GCA_001264865.1_ASM126486v1
GCA_001264885.1_ASM126488v1
GCA_001264965.1_ASM126496v1
GCA_001264985.1_ASM126498v1
GCA_001265015.1_ASM126501v1
GCA_001265045.1_ASM126504v1
GCA_001268165.1_vl2.denovo.v1
GCA_001272575.2_ASM127257v2
GCA_001276145.1_ASM127614v1
GCA_001278385.1_MalaPachy
GCA_001282315.2_ASM128231v2
GCA_001286725.1_AG22IIIB
GCA_001292635.1_ASM129263v1
GCA_001298375.2_ASM129837v2
GCA_001302255.2_TraHir072
GCA_001304625.1_ASM130462v1
GCA_001305495.1_Nd305p1.0
GCA_001305865.1_ASM130586v1
GCA_001306435.1_R0905_v2.0
GCA_001307865.1_ASM130786v1
GCA_001307885.1_ASM130788v1
GCA_001307925.1_ASM130792v1
GCA_001307935.1_ASM130793v1
GCA_001329695.1_Rhoba1_1
GCA_001373355.1_SPOSA68321A01
GCA_001399465.1_H_scutula_V1
GCA_001399475.1_PCAss
GCA_001413975.1_ASM141397v1
GCA_001414345.1_H_infarciens_v1
GCA_001414355.1_ASM141435v1
GCA_001414365.1_H_pseudoalbidus_v1
GCA_001414375.1_H_laetus_v1
GCA_001414415.1_H_repandus
GCA_001414455.1_H_fructigenus_v1
GCA_001414485.1_H_herbarum_v1
GCA_001417835.1_KM1777_03
GCA_001417885.1_Kmar_1.0
GCA_001430945.1_ASM143094v1
GCA_001442605.1_ASM144260v1
GCA_001442715.1_ASM144271v1
GCA_001443195.1_ASM144319v1
GCA_001445595.3_Rnecatrix_2.0
GCA_001445615.2_Alt_assembly01
GCA_001455505.1_ASM145550v1
GCA_001455585.1_Dip_scr_CMW30223_v1.0
GCA_001455915.2_ASM145591v2
GCA_001456015.1_ASM145601v1
GCA_001457915.1_48NB
GCA_001457955.1_BM42NG
GCA_001465935.1_ASM146593v1
GCA_001466525.1_ASM146652v1
GCA_001466535.1_ASM146653v1
GCA_001466565.1_ASM146656v1
GCA_001466575.1_ASM146657v1
GCA_001466635.1_ASM146663v1
GCA_001466685.1_ASM146668v1
GCA_001477535.1_Pneu_jiro_RU7_V2
GCA_001477545.1_Pneu_cari_B80_V3
GCA_001483325.1_ASM148332v1
GCA_001483335.1_ASM148333v1
GCA_001484525.1_ASM148452v1
GCA_001500285.1_Phisc1
GCA_001510565.1_ASM151056v1
GCA_001510575.1_ASM151057v1
GCA_001510955.1_DK05_1.1
GCA_001511075.1_Acal_Allpaths_LG
GCA_001513805.1_ASM151380v1
GCA_001513815.1_ASM151381v1
GCA_001513825.2_ASM151382v2
GCA_001513835.1_ASM151383v1
GCA_001513895.1_CLC_Genomic_Workbench
GCA_001513925.1_ASM151392v1
GCA_001515445.2_Saccharomyces_pastorianus_CBS1513_chromoso_mes_assembly_1.0
GCA_001515465.2_Saccharomyces_pastorianus_CBS1538_chromoso_mes_assembly_1.0
GCA_001542265.1_ASM154226v1
GCA_001542305.1_ASM154230v1
GCA_001545905.1_ASM154590v1
GCA_001545975.1_ASM154597v1
GCA_001548555.1_ASM154855v1
GCA_001548775.1_EI9411
GCA_001548785.1_EI9604
GCA_001548795.1_DS9461
GCA_001548815.1_ASM154881v1
GCA_001548855.1_SV9623
GCA_001553865.1_ASM155386v1
GCA_001557505.1_ASM155750v1
GCA_001561935.1_ASM156193v1
GCA_001562095.1_B17
GCA_001567575.1_Fsamv1.0
GCA_001571465.2_ASM157146v2
GCA_001572055.1_ASM157205v1
GCA_001578225.1_ASM157822v1
GCA_001578235.1_ASM157823v1
GCA_001578265.1_S.cerevisiae-74-D694-2.0
GCA_001579715.1_ASM157971v1
GCA_001584535.1_ASM158453v1
GCA_001592465.1_Acidomyces_richmondensis_BFW_v1.0
GCA_001592805.2_ASM159280v2
GCA_001593145.1_ASM159314v1
GCA_001593745.1_ASM159374v1
GCA_001599275.1_JCM_9478_assembly_v001
GCA_001599795.1_JCM_6030_assembly_v001
GCA_001600795.1_JCM_11963_assembly_v001
GCA_001602335.1_ASM160233v1
GCA_001602395.1_AspL_2604
GCA_001611835.1_ASM161183v1
GCA_001618705.1_Ct168.49v1
GCA_001618715.1_Ct127615v1
GCA_001618725.1_Ct495.85v1
GCA_001618735.1_Ct130851v1
GCA_001618945.1_ASM161894v1
GCA_001624995.1_ASM162499v1
GCA_001625055.1_ASM162505v1
GCA_001625195.1_ASM162519v1
GCA_001625265.1_Ct0861v1
GCA_001625285.1_Ci238704v1
GCA_001625345.1_ASM162534v1
GCA_001630335.1_Fibsp1
GCA_001630395.1_ASM163039v1
GCA_001630405.1_ASM163040v1
GCA_001630445.1_ASM163044v1
GCA_001633055.2_OPF_BCC54312_improved
GCA_001634645.1_GLBRCY22-3
GCA_001636675.1_AAL_1.0
GCA_001636715.1_AAP_1.0
GCA_001636735.1_BBO_1.0
GCA_001636745.1_NOR_1.0
GCA_001636815.1_SPI_1.0
GCA_001638945.1_Mucci2
GCA_001638985.2_Phybl2
GCA_001640025.2_ASM164002v2
GCA_001640655.1_ASM164065v1
GCA_001640685.1_ASM164068v1
GCA_001641265.1_ASM164126v1
GCA_001642475.1_ASM164247v1
GCA_001644785.1_ASM164478v1
GCA_001645045.2_AAFC_TcoDAOMC236426_2
GCA_001645055.2_AAFC_TwDAOMC236422_2
GCA_001646965.1_ASM164696v1
GCA_001646985.1_ASM164698v1
GCA_001648815.1_ASM164881v1
GCA_001649435.1_CEM2dn
GCA_001650995.1_ASM165099v1
GCA_001651985.1_ASM165198v1
GCA_001652835.1_Tricma30605_assembly01
GCA_001653235.2_ASM165323v2
GCA_001654535.1_ASM165453v1
GCA_001654545.1_ASM165454v1
GCA_001654555.2_ASM165455v2
GCA_001657455.1_ASM165745v1
GCA_001657655.1_ASM165765v1
GCA_001660065.1_ASM166006v1
GCA_001660795.1_Cfu_V1.2
GCA_001661215.1_ASM166121v1
GCA_001661245.1_Pacta1_2
GCA_001661475.1_Canca1
GCA_001661515.1_ASM166151v1
GCA_001662005.1_ASM166200v1
GCA_001664025.1_Hanva1_1
GCA_001664035.1_Metbi1
GCA_001664045.1_Hanpo2
GCA_001672515.1_ASM167251v1
GCA_001673695.2_ASM167369v2
GCA_001675295.1_FPOA1.0
GCA_001675385.1_ASM167538v1
GCA_001675595.1_ASM167559v1
GCA_001675615.1_ASM167561v1
GCA_001676865.1_ASM167686v1
GCA_001680505.1_ASM168050v1
GCA_001680515.1_ASM168051v1
GCA_001680525.1_ASM168052v1
GCA_001680535.1_ASM168053v1
GCA_001680595.1_ASM168059v1
GCA_001680605.1_ASM168060v1
GCA_001680665.1_ASM168066v1
GCA_001680685.1_ASM168068v1
GCA_001680725.1_ASM168072v1
GCA_001682995.1_ASM168299v1
GCA_001683735.1_ASM168373v1
GCA_001684195.1_ASM168419v1
GCA_001684205.1_ASM168420v1
GCA_001689945.1_PSWKBGD_1_2
GCA_001689965.1_PSWKBGD_1_3
GCA_001689995.1_PSWKBGD_1_1
GCA_001691765.1_ASM169176v1
GCA_001692895.1_Cenococcum_geophilum_1.58_v2.0
GCA_001692915.1_Glonium_stellatum_CBS_207.34_v1.0
GCA_001693015.2_ASM169301v2
GCA_001693025.2_ASM169302v2
GCA_001693355.1_ASM169335v1
GCA_001696505.1_ASM169650v1
GCA_001696825.1_ASM169682v1
GCA_001700625.1_ASM170062v1
GCA_001700775.1_ASM170077v1
GCA_001702495.1_Foc013
GCA_001702505.1_ASM170250v1
GCA_001702515.1_Foc001
GCA_001702545.1_Foc018
GCA_001702555.1_Foc021
GCA_001702575.1_Foc015
GCA_001702615.1_Foc030
GCA_001702635.1_Foc037
GCA_001702645.1_Forc031
GCA_001702655.1_Foc035
GCA_001702695.2_ASM170269v2
GCA_001702715.1_Fon019
GCA_001702725.1_Forc024
GCA_001702745.1_Fon002
GCA_001702775.1_Fon013
GCA_001702785.1_Fon010
GCA_001702795.1_Fon015
GCA_001702805.1_Fon020
GCA_001702845.1_Fon037
GCA_001702865.1_Fon021
GCA_001702875.1_Fol004
GCA_001702905.1_Fol007
GCA_001702935.1_Fol026
GCA_001702945.1_Fol014
GCA_001702955.1_Fol018
GCA_001702995.1_Fol016
GCA_001703015.1_Fol038
GCA_001703025.1_Fol029
GCA_001703035.1_Fol069
GCA_001703065.1_Fol072
GCA_001703085.1_Fol073
GCA_001703105.1_Fol074
GCA_001703125.1_FoMN14
GCA_001703135.1_Fol075
GCA_001703175.2_UvA_Fol4287
GCA_001703185.1_Fol4287_IonProton
GCA_001703205.2_UvA_Fom005
GCA_001703215.1_Fom004
GCA_001703255.1_Fom006
GCA_001703265.1_Fom009
GCA_001703305.1_Fom010
GCA_001703335.1_Fom013
GCA_001703345.1_Fom012
GCA_001703355.1_Fol002
GCA_001703365.1_Fom016
GCA_001703455.1_Foc011
GCA_001706785.1_PuccTri106_1.0
GCA_001708085.1_ASM170808v1
GCA_001708105.1_ASM170810v1
GCA_001713645.1_ASM171364v1
GCA_001715265.1_ASM171526v1
GCA_001715275.2_ASM171527v2
GCA_001717165.1_ASM171716v1
GCA_001717825.1_ASM171782v1
GCA_001717845.1_ASM171784v1
GCA_001717855.1_ASM171785v1
GCA_001717905.1_ASM171790v1
GCA_001717915.1_ASM171791v1
GCA_001719535.1_ASM171953v1
GCA_001721665.1_ASM172166v1
GCA_001723175.2_ASM172317v2
GCA_001723215.1_ASM172321v1
GCA_001723235.1_ASM172323v1
GCA_001735785.1_PgMRI314Ass_v1
GCA_001735825.1_ASM173582v1
GCA_001736155.1_ASM173615v1
GCA_001736185.1_ASM173618v1
GCA_001736215.1_ASM173621v1
GCA_001737145.2_ASM173714v2
GCA_001737155.1_ASM173715v1
GCA_001737165.1_ASM173716v1
GCA_001737175.1_ASM173717v1
GCA_001737265.1_ASM173726v1
GCA_001737275.1_ASM173727v1
GCA_001737285.1_ASM173728v1
GCA_001737295.2_ASM173729v2
GCA_001737385.2_ASM173738v2
GCA_001737395.2_ASM173739v2
GCA_001737415.2_ASM173741v2
GCA_001737445.2_ASM173744v2
GCA_001737505.2_ASM173750v2
GCA_001737515.2_ASM173751v2
GCA_001737535.2_ASM173753v2
GCA_001737545.2_ASM173754v2
GCA_001737625.2_ASM173762v2
GCA_001737635.2_ASM173763v2
GCA_001737645.2_ASM173764v2
GCA_001737655.2_ASM173765v2
GCA_001737745.2_ASM173774v2
GCA_001737755.2_ASM173775v2
GCA_001737765.2_ASM173776v2
GCA_001737785.2_ASM173778v2
GCA_001737865.2_ASM173786v2
GCA_001737875.1_ASM173787v1
GCA_001737885.1_ASM173788v1
GCA_001737895.1_ASM173789v1
GCA_001737985.1_ASM173798v1
GCA_001737995.1_ASM173799v1
GCA_001738005.1_ASM173800v1
GCA_001738015.1_ASM173801v1
GCA_001738105.1_ASM173810v1
GCA_001738115.1_ASM173811v1
GCA_001738125.1_ASM173812v1
GCA_001738135.2_ASM173813v2
GCA_001738225.1_ASM173822v1
GCA_001738235.1_ASM173823v1
GCA_001738255.1_ASM173825v1
GCA_001738265.1_ASM173826v1
GCA_001738345.1_ASM173834v1
GCA_001738355.1_ASM173835v1
GCA_001738375.1_ASM173837v1
GCA_001738395.1_ASM173839v1
GCA_001738465.1_ASM173846v1
GCA_001738485.1_ASM173848v1
GCA_001738495.1_ASM173849v1
GCA_001738515.1_ASM173851v1
GCA_001738585.1_ASM173858v1
GCA_001738595.1_ASM173859v1
GCA_001738605.1_ASM173860v1
GCA_001738615.1_ASM173861v1
GCA_001738705.1_ASM173870v1
GCA_001738715.1_ASM173871v1
GCA_001738725.1_ASM173872v1
GCA_001738755.1_ASM173875v1
GCA_001738825.1_ASM173882v1
GCA_001738835.1_ASM173883v1
GCA_001738845.1_ASM173884v1
GCA_001738855.1_ASM173885v1
GCA_001738945.1_ASM173894v1
GCA_001738955.1_ASM173895v1
GCA_001738965.1_ASM173896v1
GCA_001738985.1_ASM173898v1
GCA_001739065.1_ASM173906v1
GCA_001739075.1_ASM173907v1
GCA_001739095.1_ASM173909v1
GCA_001739105.1_ASM173910v1
GCA_001739185.1_ASM173918v1
GCA_001739215.1_ASM173921v1
GCA_001739225.1_ASM173922v1
GCA_001739235.1_ASM173923v1
GCA_001739305.1_ASM173930v1
GCA_001739335.1_ASM173933v1
GCA_001739345.1_ASM173934v1
GCA_001739355.1_ASM173935v1
GCA_001739425.1_ASM173942v1
GCA_001739455.1_ASM173945v1
GCA_001739475.1_ASM173947v1
GCA_001739495.1_ASM173949v1
GCA_001739545.1_ASM173954v1
GCA_001739575.1_ASM173957v1
GCA_001739595.1_ASM173959v1
GCA_001739625.1_ASM173962v1
GCA_001739665.1_ASM173966v1
GCA_001739695.1_ASM173969v1
GCA_001739705.1_ASM173970v1
GCA_001739735.1_ASM173973v1
GCA_001739775.1_ASM173977v1
GCA_001739815.1_ASM173981v1
GCA_001739825.1_ASM173982v1
GCA_001739845.1_ASM173984v1
GCA_001739865.1_ASM173986v1
GCA_001739935.1_ASM173993v1
GCA_001739945.1_ASM173994v1
GCA_001739965.1_ASM173996v1
GCA_001739995.1_ASM173999v1
GCA_001740055.1_ASM174005v1
GCA_001740075.1_ASM174007v1
GCA_001740095.1_ASM174009v1
GCA_001740115.1_ASM174011v1
GCA_001740175.1_ASM174017v1
GCA_001740185.1_ASM174018v1
GCA_001740205.1_ASM174020v1
GCA_001740225.1_ASM174022v1
GCA_001740295.1_ASM174029v1
GCA_001740305.1_ASM174030v1
GCA_001740325.1_ASM174032v1
GCA_001740345.1_ASM174034v1
GCA_001740415.1_ASM174041v1
GCA_001740425.1_ASM174042v1
GCA_001740445.1_ASM174044v1
GCA_001740455.1_ASM174045v1
GCA_001740535.1_ASM174053v1
GCA_001740545.1_ASM174054v1
GCA_001740565.1_ASM174056v1
GCA_001740575.1_ASM174057v1
GCA_001740655.1_ASM174065v1
GCA_001740665.1_ASM174066v1
GCA_001740675.1_ASM174067v1
GCA_001740705.1_ASM174070v1
GCA_001740775.1_ASM174077v1
GCA_001740785.1_ASM174078v1
GCA_001740795.1_ASM174079v1
GCA_001740805.1_ASM174080v1
GCA_001740895.1_ASM174089v1
GCA_001740905.1_ASM174090v1
GCA_001740915.1_ASM174091v1
GCA_001740925.1_ASM174092v1
GCA_001741015.1_ASM174101v1
GCA_001741025.1_ASM174102v1
GCA_001741035.1_ASM174103v1
GCA_001741045.1_ASM174104v1
GCA_001741135.1_ASM174113v1
GCA_001741145.1_ASM174114v1
GCA_001741165.1_ASM174116v1
GCA_001741195.1_ASM174119v1
GCA_001741255.1_ASM174125v1
GCA_001741285.1_ASM174128v1
GCA_001741295.1_ASM174129v1
GCA_001741305.1_ASM174130v1
GCA_001741375.1_ASM174137v1
GCA_001741405.1_ASM174140v1
GCA_001741415.1_ASM174141v1
GCA_001741425.1_ASM174142v1
GCA_001741495.1_ASM174149v1
GCA_001741525.1_ASM174152v1
GCA_001741535.1_ASM174153v1
GCA_001741555.1_ASM174155v1
GCA_001741605.1_ASM174160v1
GCA_001741685.1_ASM174168v1
GCA_001741695.1_ASM174169v1
GCA_001741705.1_ASM174170v1
GCA_001741725.1_ASM174172v1
GCA_001741805.1_ASM174180v1
GCA_001741815.1_ASM174181v1
GCA_001741905.1_ASM174190v1
GCA_001741915.1_ASM174191v1
GCA_001742905.1_Psal_8.0
GCA_001746385.1_ASM174638v1
GCA_001746955.1_ASM174695v1
GCA_001747045.1_ASM174704v1
GCA_001747055.1_ASM174705v1
GCA_001749795.1_ASM174979v1
GCA_001750025.1_ASM175002v1
GCA_001754015.1_ASM175401v1
GCA_001757345.1_ASM175734v1
GCA_001773325.1_ASM177332v1
GCA_001792695.1_ASM179269v1
GCA_001792895.1_ASM179289v1
GCA_001831195.1_CORC01
GCA_001853415.2_ASM185341v2
GCA_001854445.2_ASM185444v2
GCA_001856765.1_ASM185676v1
GCA_001857865.1_ASM185786v1
GCA_001858085.1_ASM185808v1
GCA_001879705.1_ASM187970v1
GCA_001883845.1_ASM188384v1
GCA_001888865.1_ASM188886v1
GCA_001889225.1_MPSYv1
GCA_001890905.1_Aspac1
GCA_001895945.1_ASM189594v1
GCA_001899475.2_ASM189947v2
GCA_001908125.1_ASM190812v1
GCA_001910725.1_ASM191072v1
GCA_001913855.2_ASM191385v2
GCA_001914275.1_FSWF8-bin-4
GCA_001929475.1_NeoIirr1.0
GCA_001931775.1_ASM193177v1
GCA_001931905.2_ASM193190v2
GCA_001932575.1_CTBEBG1
GCA_001936135.1_KJJ81
GCA_001936155.1_KPH12
GCA_001936275.1_ATCC36309
GCA_001937815.1_ASM193781v1
GCA_001938055.1_ASM193805v1
GCA_001939105.2_Sxyl_2.0
GCA_001939245.1_ASM193924v1
GCA_001950455.1_JCM_1940_assembly_v001
GCA_001950575.1_P_membrenifaciens-1.0
GCA_001951055.1_D.eschs_IFB_TL01_1.0
GCA_001951195.1_ASM195119v1
GCA_001951205.1_ASM195120v1
GCA_001969505.1_ASM196950v1
GCA_001983305.1_ASM198330v1
GCA_001983315.1_ASM198331v1
GCA_001983365.1_ASM198336v1
GCA_001983385.1_ASM198338v1
GCA_001984395.2_ASM198439v2
GCA_001986395.2_ASM198639v2
GCA_001990825.1_Aspca3
GCA_001990985.1_ASM199098v1
GCA_002003045.1_Lened_assembly01
GCA_002003505.1_fungal_sp._No.14919_ver1.0
GCA_002006585.1_ASM200658v1
GCA_002007945.1_ASM200794v1
GCA_002007985.1_ASM200798v1
GCA_002007995.1_ASM200799v1
GCA_002008025.1_ASM200802v1
GCA_002008065.1_ASM200806v1
GCA_002008085.1_ASM200808v1
GCA_002008095.1_ASM200809v1
GCA_002016555.1_ASM201655v1
GCA_002018255.1_ASM201825v1
GCA_002018265.1_ASM201826v1
GCA_002018275.1_ASM201827v1
GCA_002021675.1_Moryzae-RML-29.1.0
GCA_002024125.1_ASM202412v1
GCA_002072235.1_ASM207223v1
GCA_002072265.1_ASM207226v1
GCA_002072345.1_ASM207234v1
GCA_002072365.1_ASM207236v1
GCA_002072405.1_ASM207240v1
GCA_002072425.1_ASM207242v1
GCA_002072455.1_Pexp1.0
GCA_002073855.1_ASM207385v1
GCA_002077885.1_OphSin1229
GCA_002081935.3_Kretzschmaria_deusta_v3
GCA_002092955.1_ASM209295v1
GCA_002093855.1_ASM209385v1
GCA_002094175.1_ASM209417v1
GCA_002094185.1_ASM209418v1
GCA_002102555.1_Catan2
GCA_002102565.1_Kocim1
GCA_002104905.1_Basme2finSC
GCA_002104935.1_Hesve2
GCA_002104945.1_Piromyces_sp._finnis_v3.0
GCA_002104975.1_Neocallimastix_sp._G1_v1.0
GCA_002104995.1_Linpe1
GCA_002105065.1_Treen1
GCA_002105105.1_Prola1
GCA_002105155.1_Lobtra1
GCA_002105175.1_Absrep1
GCA_002105295.1_ASM210529v1
GCA_002105455.1_ASM210545v1
GCA_002109505.1_ASM210950v1
GCA_002110485.1_ASM211048v1
GCA_002111425.1_ASM211142v1
GCA_002116315.1_ASM211631v1
GCA_002117355.1_PosplRSB12_1
GCA_002118035.1_SsheATY839_1.0
GCA_002118155.1_SsheNBRC1983_1.0
GCA_002120315.1_HypCI4A_v1.0
GCA_002120335.1_HypEC38_v3.0
GCA_002127715.1_HwerPB1
GCA_002141495.2_FQ23_norm_haplo
GCA_002150815.3_ASM215081v3
GCA_002151565.1_ASM215156v1
GCA_002161795.1_ASM216179v1
GCA_002162495.1_ASM216249v1
GCA_002162555.1_ASM216255v1
GCA_002163435.1_ASM216343v1
GCA_002163515.1_ASM216351v1
GCA_002165215.1_FUSPIN1.0
GCA_002166775.1_Cand_krus_Ckrusei653_V21
GCA_002167195.1_ASM216719v1
GCA_002168265.2_ASM216826v2
GCA_002179595.1_ASM217959v1
GCA_002179835.1_ASM217983v1
GCA_002194535.1_ASM219453v1
GCA_002196585.2_FUS01-V2
GCA_002196765.1_ASM219676v1
GCA_002197995.1_ASM219799v1
GCA_002211485.2_ASM221148v2
GCA_002214845.1_ASM221484v1
GCA_002214855.1_ASM221485v1
GCA_002214935.1_ASM221493v1
GCA_002214955.1_ASM221495v1
GCA_002214965.1_ASM221496v1
GCA_002215745.1_Cneo_seroA_V31
GCA_002215755.1_Cneo_seroA_V2
GCA_002215765.1_Cryp_neof_AD1_83a_V1
GCA_002215775.1_Cryp_neof_AD2_60a_V1
GCA_002215825.1_Cryp_neof_C23_V1
GCA_002215835.1_Cryp_neof_Bt85_V1
GCA_002215855.1_Cryp_neof_C45_V1
GCA_002215905.1_ASM221590v1
GCA_002215965.1_ASM221596v1
GCA_002215975.1_ASM221597v1
GCA_002216185.1_Sn79_1.0
GCA_002216205.1_ASM221620v1
GCA_002216725.1_ASM221672v1
GCA_002217505.1_ASM221750v1
GCA_002217615.1_ASM221761v1
GCA_002217635.1_ASM221763v1
GCA_002218425.1_Py22.1
GCA_002218435.1_ASM221843v1
GCA_002218465.1_ASM221846v1
GCA_002218475.1_P-0028
GCA_002218485.1_ASM221848v1
GCA_002219185.1_ASM221918v1
GCA_002219195.1_ASM221919v1
GCA_002220035.1_Cryp_neof_MW_RSA852_V1
GCA_002220045.1_Cneo_seroA_WM1408
GCA_002220445.1_Cryp_neof_AD1_7a_V1
GCA_002221725.1_ScBoyd1.0
GCA_002221985.1_Cryp_neof_grubii_A1-35-8_V1
GCA_002222015.1_Cryp_neof_grubii_cng8_V1
GCA_002222095.1_Cryp_neof_grubii_cng7_V1
GCA_002222115.1_Cryp_neof_grubii_cng5_V1
GCA_002222145.1_Cryp_neof_grubii_cng6_V1
GCA_002222155.1_Cryp_neof_grubii_cng11_V1
GCA_002222165.1_Cryp_neof_grubii_cng3_V1
GCA_002222215.1_Cryp_neof_grubii_A5-35-17_V1
GCA_002222225.1_Cryp_neof_Br795_V1
GCA_002222245.1_Cryp_neof_grubii_cng2_V1
GCA_002222255.1_Cryp_neof_D17_1_V1
GCA_002222295.1_Cryp_neof_CHC193_V1
GCA_002222335.1_Cryp_neof_Bt15_V1
GCA_002222395.1_Cryp_neof_MW_RSA36_V1
GCA_002222455.1_Cryp_neof_MW_RSA1955_V1
GCA_002224055.1_ASM222405v1
GCA_002224115.1_ASM222411v1
GCA_002225475.1_ASM222547v1
GCA_002233775.1_Fonar_Na5
GCA_002233785.1_Fonic_010
GCA_002233795.1_Fomom_004
GCA_002233805.1_Fotul_Tu67
GCA_002233855.1_Foluf_002
GCA_002233865.1_Fomom_001
GCA_002233875.1_Folag_005
GCA_002233895.1_Fogla_G2
GCA_002233915.1_Fogla_G14
GCA_002233935.1_Fo_Tu58
GCA_002233955.1_Fophy_KOD888
GCA_002233985.1_Fophy_KOD887
GCA_002233995.1_Fophy_KOD886
GCA_002234015.1_Fonic_012
GCA_002234045.1_Fonic_003
GCA_002234055.1_Fonic_001
GCA_002234105.1_Foluf_001
GCA_002234115.1_Folil_Fol39
GCA_002234135.1_Folag_004
GCA_002234165.1_Folag_002
GCA_002234185.1_Folag_001
GCA_002234195.1_Fogla_G76
GCA_002234205.1_Hy14
GCA_002234235.1_Hy9
GCA_002234255.1_Na10
GCA_002234285.1_Fol3
GCA_002234625.1_Cryp_neof_Bt63_V1
GCA_002234955.1_ASM223495v1
GCA_002234965.2_ASM223496v2
GCA_002234975.2_ASM223497v2
GCA_002236465.2_NZE8.long
GCA_002236475.2_USA12.long
GCA_002236485.2_SLV1.long
GCA_002236515.2_SAF4.long
GCA_002236545.2_COLS.long
GCA_002236565.2_GUA1.long
GCA_002236575.2_ECU13.long
GCA_002236585.2_DEN1.long
GCA_002236615.2_AUS4.long
GCA_002236645.2_COLN.long
GCA_002236655.2_CHI17.long
GCA_002236675.2_ALP3.long
GCA_002236685.2_RUS1.long
GCA_002236725.2_BHU1.long
GCA_002236745.2_GRE1.long
GCA_002236755.2_NZE2.long
GCA_002236775.2_CAN3.long
GCA_002236925.2_GUA2.long
GCA_002237265.2_ASM223726v2
GCA_002240705.1_PX439
GCA_002242745.2_ASM224274v2
GCA_002242795.1_ASM224279v1
GCA_002242835.1_ASM224283v1
GCA_002242865.1_ASM224286v1
GCA_002242955.1_ASM224295v1
GCA_002242965.1_ASM224296v1
GCA_002242985.1_ASM224298v1
GCA_002242995.1_ASM224299v1
GCA_002245345.1_ASM224534v1
GCA_002246955.1_ASM224695v1
GCA_002249775.1_ASM224977v1
GCA_002249805.1_ASM224980v1
GCA_002250225.1_ASM225022v1
GCA_002251995.2_ASM225199v2
GCA_002261195.1_ASM226119v1
GCA_002267005.1_ASM226700v1
GCA_002267025.1_ASM226702v1
GCA_002267045.1_ASM226704v1
GCA_002270565.1_ASM227056v1
GCA_002271905.1_S_cerevisiae_DBVPG6044_v1
GCA_002271945.1_S_cerevisiae_Y12_v1
GCA_002276285.1_Lprolificans_pilon
GCA_002276475.2_Chloro_aeru_v2
GCA_002286855.1_ASM228685v1
GCA_002287115.1_ASM228711v1
GCA_002287475.2_ASM228747v2
GCA_002288965.1_ASM228896v1
GCA_002314275.2_ASM231427v2
GCA_002317995.1_ASM231799v1
GCA_002318955.1_ASM231895v1
GCA_002318975.1_ASM231897v1
GCA_002319005.1_ASM231900v1
GCA_002319055.1_ASM231905v1
GCA_002335565.1_JCM_14201_v001
GCA_002335585.1_JCM_11166_v001
GCA_002335605.1_JCM_1530_v001
GCA_002335625.1_JCM_31833_v001
GCA_002335645.1_ScerevisiaeKagoshima_assembly01
GCA_002356615.1_ASM235661v1
GCA_002368475.1_ASM236847v1
GCA_002368485.1_ASM236848v1
GCA_002368515.1_ASM236851v1
GCA_002368545.1_ASM236854v1
GCA_002369805.1_ASM236980v1
GCA_002370125.1_ASM237012v1
GCA_002370135.1_ASM237013v1
GCA_002370145.1_ASM237014v1
GCA_002370245.1_ASM237024v1
GCA_002370455.1_ASM237045v1
GCA_002370495.1_ASM237049v1
GCA_002370515.1_ASM237051v1
GCA_002370635.1_ASM237063v1
GCA_002370645.1_ASM237064v1
GCA_002370655.1_ASM237065v1
GCA_002370705.1_ASM237070v1
GCA_002370735.1_ASM237073v1
GCA_002370765.1_ASM237076v1
GCA_002370795.1_ASM237079v1
GCA_002370825.1_ASM237082v1
GCA_002370875.1_ASM237087v1
GCA_002370915.1_ASM237091v1
GCA_002370995.1_ASM237099v1
GCA_002374395.1_ASM237439v1
GCA_002374455.1_ASM237445v1
GCA_002374485.1_ASM237448v1
GCA_002374615.1_ASM237461v1
GCA_002374715.1_ASM237471v1
GCA_002374735.1_ASM237473v1
GCA_002374775.1_ASM237477v1
GCA_002374795.1_ASM237479v1
GCA_002375215.1_ASM237521v1
GCA_002382835.1_ASM238283v1
GCA_002382855.1_ASM238285v1
GCA_002441625.1_B3_v1
GCA_002443195.2_ASM244319v2
GCA_002443215.2_ASM244321v2
GCA_002456175.2_ASM245617v2
GCA_002534735.1_ASM253473v1
GCA_002549865.1_AtyMaFurf
GCA_002551515.1_Malafurf
GCA_002554605.1_Helotiales_sp._F229_1.0
GCA_002564235.1_ASM256423v1
GCA_002564245.1_ASM256424v1
GCA_002571405.2_ASM257140v2
GCA_002583695.1_PsmonoN60v_1.0
GCA_002591385.1_Hirsu2
GCA_002591395.1_Ophun1
GCA_002591405.1_OphauG2
GCA_002591415.1_OphauB2
GCA_002591845.1_ASM259184v1
GCA_002705745.1_Coere1
GCA_002711385.1_ASM271138v1
GCA_002718315.1_ASM271831v1
GCA_002742155.1_ASM274215v1
GCA_002742195.1_ASM274219v1
GCA_002742215.1_ASM274221v1
GCA_002742255.2_ASM274225v2
GCA_002749775.1_ASM274977v1
GCA_002749855.1_ASM274985v1
GCA_002759435.2_Cand_auris_B8441_V2
GCA_002762355.1_ASM276235v1
GCA_002775015.1_Cand_auris_B11221_V1
GCA_002775035.1_ASM277503v1
GCA_002775195.1_ASM277519v1
GCA_002776445.1_ASM277644v1
GCA_002776505.1_ASM277650v1
GCA_002777955.1_ASM277795v1
GCA_002778035.1_ASM277803v1
GCA_002778055.1_ASM277805v1
GCA_002778075.1_ASM277807v1
GCA_002778095.1_ASM277809v1
GCA_002778105.1_ASM277810v1
GCA_002778125.1_ASM277812v1
GCA_002778145.1_ASM277814v1
GCA_002778165.1_ASM277816v1
GCA_002778195.1_ASM277819v1
GCA_002778215.1_ASM277821v1
GCA_002778245.1_ASM277824v1
GCA_002785985.1_ASM278598v1
GCA_002785995.1_ASM278599v1
GCA_002786025.1_ASM278602v1
GCA_002786045.1_ASM278604v1
GCA_002786065.1_ASM278606v1
GCA_002794465.1_KSL3_v6
GCA_002794775.1_PPIT.v3
GCA_002796735.1_ASM279673v1
GCA_002796755.1_ASM279675v1
GCA_002798055.1_ASM279805v1
GCA_002798095.1_ASM279809v1
GCA_002803225.1_ASM280322v1
GCA_002804325.1_ASM280432v1
GCA_002806785.1_ASM280678v1
GCA_002812735.1_ASM281273v1
GCA_002812745.2_ASM281274v2
GCA_002835845.1_ASM283584v1
GCA_002837075.1_SsEM7_V1
GCA_002837235.1_ASM283723v1
GCA_002837675.1_ASM283767v1
GCA_002844615.1_ASM284461v1
GCA_002846915.2_Aspergillus_ochraceoroseus_IBT_24754_v1.1
GCA_002847465.1_Aspnov1
GCA_002847485.1_Aspcam1
GCA_002849105.1_Aspste1
GCA_002851655.1_ASM285165v1
GCA_002851675.1_ASM285167v1
GCA_002851695.1_ASM285169v1
GCA_002851705.1_ASM285170v1
GCA_002851715.1_ASM285171v1
GCA_002851755.1_ASM285175v1
GCA_002851775.1_ASM285177v1
GCA_002864135.1_ASM286413v1
GCA_002864195.1_ASM286419v1
GCA_002871155.1_ASM287115v1
GCA_002892985.1_ASM289298v1
GCA_002892995.1_ASM289299v1
GCA_002893025.1_ASM289302v1
GCA_002893045.1_ASM289304v1
GCA_002893645.1_ASM289364v1
GCA_002893685.1_ASM289368v1
GCA_002893725.1_ASM289372v1
GCA_002893735.1_ASM289373v1
GCA_002894145.1_Tr1
GCA_002894205.1_A5MHv2.1
GCA_002894225.1_CS10214v1
GCA_002894235.1_CS5819v1
GCA_002894245.1_CS5870v1
GCA_002894705.1_ASM289470v1
GCA_002895615.1_Sspec
GCA_002897155.1_Rir_HGAP_ii_V2
GCA_002897395.1_Vhumicola_1.0
GCA_002900925.1_ASM290092v1
GCA_002900995.3_Gabo_G3
GCA_002901105.1_ASM290110v1
GCA_002901145.1_ASM290114v1
GCA_002901185.1_ASM290118v1
GCA_002909635.1_ASM290963v1
GCA_002909645.1_ASM290964v1
GCA_002909715.1_ASM290971v1
GCA_002909725.1_ASM290972v1
GCA_002911495.1_ASM291149v1
GCA_002914405.1_ByssAF2.0
GCA_002916455.1_ASM291645v1
GCA_002916505.1_ASM291650v1
GCA_002916895.1_ASM291689v1
GCA_002916945.1_ASM291694v1
GCA_002917055.1_OIPS
GCA_002917075.1_HLIG_V1.0
GCA_002917775.1_ASM291777v1
GCA_002917965.1_ASM291796v1
GCA_002921095.1_ASM292109v1
GCA_002922495.1_ASM292249v1
GCA_002924685.1_ASM292468v1
GCA_002924825.1_ASM292482v1
GCA_002924945.1_ASM292494v1
GCA_002925225.1_ASM292522v1
GCA_002925415.1_ASM292541v1
GCA_002925425.1_ASM292542v1
GCA_002925815.1_ASM292581v1
GCA_002926055.1_CanHae_1.0
GCA_002926085.1_CanDuoHae_v1.0
GCA_002927785.1_ASM292778v1
GCA_002930435.1_ASM293043v1
GCA_002933435.1_UZ153_17
GCA_002933715.1_PsmonoN4v_1.0
GCA_002933895.1_ASM293389v1
GCA_002937415.1_ASM293741v1
GCA_002937425.1_ASM293742v1
GCA_002938385.1_ASM293838v1
GCA_002939055.1_ASM293905v1
GCA_002941045.1_SsMS1_v1
GCA_002946385.1_ASM294638v1
GCA_002946415.1_ASM294641v1
GCA_002946425.1_ASM294642v1
GCA_002952155.1_ASM295215v1
GCA_002954075.1_C._deuterogattii_R265_chr
GCA_002964805.1_ASM296480v1
GCA_002968875.1_ASM296887v1
GCA_002975495.1_ASM297549v1
GCA_002975535.1_ASM297553v1
GCA_002975555.1_ASM297555v1
GCA_002975575.1_ASM297557v1
GCA_002975615.1_ASM297561v1
GCA_002975655.1_ASM297565v1
GCA_002975685.1_ASM297568v1
GCA_002975705.1_ASM297570v1
GCA_002975725.1_ASM297572v1
GCA_002975775.1_ASM297577v1
GCA_002975815.1_ASM297581v1
GCA_002975825.1_ASM297582v1
GCA_002975845.1_ASM297584v1
GCA_002975895.1_ASM297589v1
GCA_002975915.1_ASM297591v1
GCA_002975935.1_ASM297593v1
GCA_002975955.1_ASM297595v1
GCA_002975975.1_ASM297597v1
GCA_002975995.1_ASM297599v1
GCA_002976025.1_ASM297602v1
GCA_002976045.1_ASM297604v1
GCA_002976105.1_ASM297610v1
GCA_002976125.1_ASM297612v1
GCA_002976145.1_ASM297614v1
GCA_002976175.1_ASM297617v1
GCA_002976275.1_ASM297627v1
GCA_002980475.2_ASM298047v2
GCA_002982035.1_ASM298203v1
GCA_002982055.1_ASM298205v1
GCA_002982235.1_ASM298223v1
GCA_002991585.1_ASM299158v1
GCA_002992925.1_ASM299292v1
GCA_002993085.1_ASM299308v1
GCA_002994015.1_CNIC01
GCA_002994785.1_ASM299478v1
GCA_002994855.1_OR13-011_Rhisp_1.0
GCA_002994865.1_Trappe36302_Rhipar_1.0
GCA_002994895.1_MX12-026_Rhirud_1.0
GCA_002994955.1_TW13-021_RhiSpnov_1.0
GCA_002994995.1_Trappe36296_Rhihaw_1.0
GCA_002995015.1_OR13-020_Rhives_1.0
GCA_002995035.1_Trappe36293_Rhihaw_1.0
GCA_002995055.1_MX12-043c_Rhirud_1.0
GCA_002995065.1_CA13-019b_Rhivin_1.0
GCA_002995095.1_CA11-027_RhiSpnov_1.0
GCA_002995115.1_CA13-008-8_Rhives_1.0
GCA_002995135.1_TW13-034c_RhiSpnov_1.0
GCA_002995195.1_MX12-043h_Rhirud_1.0
GCA_002995215.1_MX12-054f_Rhirud_1.0
GCA_002995235.1_CA11-010_RhiSpnov_1.0
GCA_002995295.1_UT12-125_Rhivul_1.0
GCA_002995335.1_UT12-140b_Rhirud_1.0
GCA_002995355.1_AZ12-031_Rhirud_1.0
GCA_002995375.1_AZ12-102g_Rhivin_1.0
GCA_002995395.1_AZ12-022b_Rhivin_1.0
GCA_002995415.1_AZ12-009_Rhivin_1.0
GCA_003004485.1_ASM300448v1
GCA_003004525.2_ASM300452v2
GCA_003004545.1_ASM300454v1
GCA_003004685.1_ASM300468v1
GCA_003004715.1_ASM300471v1
GCA_003011985.1_ASM301198v1
GCA_003011995.1_ASM301199v1
GCA_003012045.1_ASM301204v1
GCA_003012085.1_Trichoderma_brevicompactum_IBT40841_contigs
GCA_003012095.1_Trichothecium_roseum_K7_1_TROSE2_contigs
GCA_003012105.1_Trichoderma_arundinaceum_IBT40837_contigs
GCA_003012165.1_Myrothecium_roridum_NRRL2183_MRORI_contigs
GCA_003012175.1_Trichothecium_roseum_DAOM197141_TROSE1_contigs
GCA_003012185.1_Trichothecium_roseum_DAOM195227_TROSE_contigs
GCA_003012195.1_Spicellum_ovalisporum_DAOM186447_SOVAL_contigs
GCA_003012285.1_Fusarium_longipes_NRRL20695_FLONG3_contigs
GCA_003012295.1_FIESC_12_NRRL13405_FIE12Z_contigs
GCA_003012315.1_Fusarium_sporotrichioides_NRRL3299_FSPOR_contigs
GCA_003012965.1_ASM301296v1
GCA_003012975.1_ASM301297v1
GCA_003012995.1_ASM301299v1
GCA_003013035.1_ASM301303v1
GCA_003013055.1_ASM301305v1
GCA_003013125.1_ASM301312v1
GCA_003013175.1_ASM301317v1
GCA_003013715.2_ASM301371v2
GCA_003013735.1_Cand_pseudohaemulonii_B12108
GCA_003013795.1_ASM301379v1
GCA_003014415.1_Cand_auris_B11243
GCA_003015385.1_ASM301538v1
GCA_003015395.1_ASM301539v1
GCA_003015405.1_ASM301540v1
GCA_003015425.1_ASM301542v1
GCA_003015465.1_ASM301546v1
GCA_003015475.2_ASM301547v2
GCA_003015495.1_ASM301549v1
GCA_003015515.1_ASM301551v1
GCA_003015545.1_ASM301554v1
GCA_003015555.1_ASM301555v1
GCA_003015565.1_ASM301556v1
GCA_003015595.1_ASM301559v1
GCA_003015625.1_ASM301562v1
GCA_003015635.1_ASM301563v1
GCA_003015645.1_ASM301564v1
GCA_003015655.1_ASM301565v1
GCA_003015735.1_ASM301573v1
GCA_003015745.1_ASM301574v1
GCA_003015755.1_ASM301575v1
GCA_003015815.2_ASM301581v2
GCA_003015825.1_ASM301582v1
GCA_003015835.1_ASM301583v1
GCA_003015885.1_ASM301588v1
GCA_003015895.1_ASM301589v1
GCA_003015925.1_ASM301592v1
GCA_003015935.1_ASM301593v1
GCA_003015975.2_ASM301597v2
GCA_003016005.1_ASM301600v1
GCA_003016015.1_ASM301601v1
GCA_003016035.1_ASM301603v1
GCA_003016085.1_ASM301608v1
GCA_003016095.1_ASM301609v1
GCA_003016105.1_ASM301610v1
GCA_003016165.1_ASM301616v1
GCA_003016185.1_ASM301618v1
GCA_003016195.1_ASM301619v1
GCA_003016245.1_ASM301624v1
GCA_003016255.1_ASM301625v1
GCA_003016275.1_ASM301627v1
GCA_003016385.1_ASM301638v1
GCA_003016395.1_ASM301639v1
GCA_003016415.1_ASM301641v1
GCA_003016465.1_ASM301646v1
GCA_003016495.1_ASM301649v1
GCA_003016545.1_ASM301654v1
GCA_003016555.1_ASM301655v1
GCA_003016575.1_ASM301657v1
GCA_003016625.1_ASM301662v1
GCA_003016635.1_ASM301663v1
GCA_003016655.1_ASM301665v1
GCA_003016665.1_ASM301666v1
GCA_003016705.1_ASM301670v1
GCA_003016715.1_ASM301671v1
GCA_003016725.1_ASM301672v1
GCA_003016745.2_ASM301674v2
GCA_003016785.1_ASM301678v1
GCA_003016805.1_ASM301680v1
GCA_003016825.1_ASM301682v1
GCA_003016855.1_ASM301685v1
GCA_003016875.1_ASM301687v1
GCA_003016895.1_ASM301689v1
GCA_003016905.1_ASM301690v1
GCA_003016935.1_ASM301693v1
GCA_003016955.1_ASM301695v1
GCA_003016965.1_ASM301696v1
GCA_003016985.1_ASM301698v1
GCA_003017025.1_ASM301702v1
GCA_003017035.1_ASM301703v1
GCA_003017045.1_ASM301704v1
GCA_003017115.1_ASM301711v1
GCA_003017125.1_ASM301712v1
GCA_003017175.1_ASM301717v1
GCA_003017255.1_ASM301725v1
GCA_003017285.1_ASM301728v1
GCA_003019875.1_Amore1
GCA_003020065.1_ASM302006v1
GCA_003020785.1_Hgam_CRUB1928T_v1
GCA_003025235.1_ASM302523v1
GCA_003025255.1_ASM302525v1
GCA_003025275.1_ASM302527v1
GCA_003025305.1_ASM302530v1
GCA_003031705.1_ASM303170v1
GCA_003032515.1_ASM303251v1
GCA_003033665.1_FusCulm_01
GCA_003033765.1_ASM303376v1
GCA_003033785.1_ASM303378v1
GCA_003033855.1_ASM303385v1
GCA_003045085.1_ASM304508v1
GCA_003046155.1_ASM304615v1
GCA_003046695.1_ASM304669v1
GCA_003046745.1_ASM304674v1
GCA_003049155.1_ASM304915v1
GCA_003049465.1_ASM304946v1
GCA_003049485.1_ASM304948v1
GCA_003054305.1_ASM305430v1
GCA_003054345.1_ASM305434v1
GCA_003054365.1_ASM305436v1
GCA_003054405.1_ASM305440v1
GCA_003054445.1_ASM305444v1
GCA_003054855.1_ASM305485v1
GCA_003054935.1_ASM305493v1
GCA_003054985.1_ASM305498v1
GCA_003055145.1_ASM305514v1
GCA_003055165.1_ASM305516v1
GCA_003055205.1_ASM305520v1
GCA_003055925.1_ASM305592v1
GCA_003055945.1_ASM305594v1
GCA_003055955.1_ASM305595v1
GCA_003056565.1_ASM305656v1
GCA_003056585.1_ASM305658v1
GCA_003056605.1_ASM305660v1
GCA_003062385.1_ASM306238v1
GCA_003069565.1_ASM306956v1
GCA_003070745.1_Tubbor1
GCA_003073195.1_RamPxa02_v1.0
GCA_003073865.1_Cadsp1
GCA_003086255.1_EBC7_Spombe
GCA_003086655.1_ASM308665v1
GCA_003121355.1_MvSl-1318_A2
GCA_003121365.1_MvSl-1318_A1
GCA_003122705.1_ASM312270v1
GCA_003123035.1_ASM312303v1
GCA_003123585.1_ASM312358v1
GCA_003123635.1_ASM312363v1
GCA_003123655.1_ASM312365v1
GCA_003138005.1_ASM313800v1
GCA_003138025.1_ASM313802v1
GCA_003138035.1_ASM313803v1
GCA_003138045.1_ASM313804v1
GCA_003144205.1_Meimi1
GCA_003144295.1_Acain1
GCA_003144605.1_ASM314460v1
GCA_003149365.1_ASM314936v1
GCA_003171515.3_CUR_PTRM4_2.2
GCA_003171545.1_PtrARCrossB10
GCA_003182015.1_ASM318201v1
GCA_003184285.1_ASM318428v1
GCA_003184345.1_ASM318434v1
GCA_003184365.1_ASM318436v1
GCA_003184525.1_Aspscl1
GCA_003184535.1_Aspeuc1
GCA_003184545.1_Asphet1
GCA_003203555.1_RclarusHR1_1.0
GCA_003206195.1_ASM320619v1
GCA_003206215.1_ASM320621v1
GCA_003206225.1_ASM320622v1
GCA_003206275.1_ASM320627v1
GCA_003206295.1_ASM320629v1
GCA_003206725.1_ASM320672v1
GCA_003206745.1_ASM320674v1
GCA_003206755.1_ASM320675v1
GCA_003206765.1_ASM320676v1
GCA_003206785.1_ASM320678v1
GCA_003206805.1_ASM320680v1
GCA_003206845.1_ASM320684v1
GCA_003206875.1_ASM320687v1
GCA_003206885.1_ASM320688v1
GCA_003226315.1_ASM322631v1
GCA_003231325.2_CUR_Ptr134_2.0
GCA_003231345.1_Ptr5213
GCA_003231355.1_Ptr11137
GCA_003231365.1_Ptr239
GCA_003231415.2_CUR_PtrDW5_2.1
GCA_003231425.1_Ptr86-124
GCA_003243015.1_ASM324301v1
GCA_003243035.1_ASM324303v1
GCA_003243065.1_ASM324306v1
GCA_003243075.1_ASM324307v1
GCA_003243125.1_ASM324312v1
GCA_003243135.1_ASM324313v1
GCA_003243715.1_ASM324371v1
GCA_003243735.1_ASM324373v1
GCA_003243755.1_ASM324375v1
GCA_003243765.1_ASM324376v1
GCA_003243785.1_ASM324378v1
GCA_003243815.1_ASM324381v1
GCA_003254425.1_ASM325442v1
GCA_003260565.1_ASM326056v1
GCA_003260575.1_ASM326057v1
GCA_003264845.1_ASM326484v1
GCA_003267905.1_ASM326790v1
GCA_003268315.1_ASM326831v1
GCA_003268335.1_ASM326833v1
GCA_003268435.1_ASM326843v1
GCA_003270095.1_ASM327009v1
GCA_003270335.1_ASM327033v1
GCA_003270435.1_ASM327043v1
GCA_003270455.1_ASM327045v1
GCA_003270465.1_ASM327046v1
GCA_003270575.1_ASM327057v1
GCA_003270825.1_ASM327082v1
GCA_003270935.1_ASM327093v1
GCA_003271135.1_ASM327113v1
GCA_003271355.1_ASM327135v1
GCA_003272575.1_ASM327257v1
GCA_003274475.1_ASM327447v1
GCA_003274735.1_ASM327473v1
GCA_003274825.1_ASM327482v1
GCA_003274865.1_ASM327486v1
GCA_003274905.1_ASM327490v1
GCA_003274975.1_ASM327497v1
GCA_003274985.1_ASM327498v1
GCA_003274995.1_ASM327499v1
GCA_003275005.1_ASM327500v1
GCA_003275115.1_ASM327511v1
GCA_003275125.1_ASM327512v1
GCA_003275215.1_ASM327521v1
GCA_003275225.1_ASM327522v1
GCA_003275245.1_ASM327524v1
GCA_003275345.1_ASM327534v1
GCA_003275365.1_ASM327536v1
GCA_003275385.1_ASM327538v1
GCA_003275465.1_ASM327546v1
GCA_003275475.1_ASM327547v1
GCA_003275505.1_ASM327550v1
GCA_003275575.1_ASM327557v1
GCA_003275605.1_ASM327560v1
GCA_003275685.1_ASM327568v1
GCA_003275875.1_ASM327587v1
GCA_003275885.1_ASM327588v1
GCA_003275955.1_ASM327595v1
GCA_003275965.1_ASM327596v1
GCA_003276005.1_ASM327600v1
GCA_003276015.1_ASM327601v1
GCA_003276365.1_ASM327636v1
GCA_003276375.1_ASM327637v1
GCA_003276395.1_ASM327639v1
GCA_003276485.1_ASM327648v1
GCA_003276495.1_ASM327649v1
GCA_003276505.1_ASM327650v1
GCA_003276515.1_ASM327651v1
GCA_003276605.1_ASM327660v1
GCA_003276615.1_ASM327661v1
GCA_003276625.1_ASM327662v1
GCA_003276635.1_ASM327663v1
GCA_003276735.1_ASM327673v1
GCA_003276745.1_ASM327674v1
GCA_003276755.1_ASM327675v1
GCA_003276845.1_ASM327684v1
GCA_003276855.1_ASM327685v1
GCA_003276875.1_ASM327687v1
GCA_003276975.1_ASM327697v1
GCA_003276985.1_ASM327698v1
GCA_003276995.1_ASM327699v1
GCA_003277085.1_ASM327708v1
GCA_003277095.1_ASM327709v1
GCA_003277205.1_ASM327720v1
GCA_003277235.1_ASM327723v1
GCA_003277245.1_ASM327724v1
GCA_003277355.1_ASM327735v1
GCA_003277365.1_ASM327736v1
GCA_003277375.1_ASM327737v1
GCA_003277385.1_ASM327738v1
GCA_003277595.1_ASM327759v1
GCA_003277615.1_ASM327761v1
GCA_003277645.1_ASM327764v1
GCA_003277725.1_ASM327772v1
GCA_003277735.1_ASM327773v1
GCA_003277865.1_ASM327786v1
GCA_003285555.1_ASM328555v1
GCA_003290485.1_ASM329048v1
GCA_003313055.1_ASM331305v1
GCA_003313085.1_ASM331308v1
GCA_003313115.1_ASM331311v1
GCA_003313185.1_ASM331318v1
GCA_003313425.1_ASM331342v1
GCA_003313605.1_ASM331360v1
GCA_003313645.1_ASM331364v1
GCA_003313665.1_ASM331366v1
GCA_003313675.1_ASM331367v1
GCA_003313715.1_ASM331371v1
GCA_003313855.1_ASM331385v1
GCA_003313875.1_ASM331387v1
GCA_003313965.1_ASM331396v1
GCA_003314005.1_ASM331400v1
GCA_003314125.1_ASM331412v1
GCA_003314255.1_ASM331425v1
GCA_003314275.1_ASM331427v1
GCA_003314295.1_ASM331429v1
GCA_003314315.1_ASM331431v1
GCA_003314335.1_ASM331433v1
GCA_003314595.1_ASM331459v1
GCA_003314635.1_ASM331463v1
GCA_003314755.1_ASM331475v1
GCA_003315725.1_ASM331572v1
GCA_003315845.1_ASM331584v1
GCA_003316005.1_ASM331600v1
GCA_003316025.1_ASM331602v1
GCA_003316035.1_ASM331603v1
GCA_003316065.1_ASM331606v1
GCA_003316145.1_ASM331614v1
GCA_003316205.1_ASM331620v1
GCA_003316465.1_ASM331646v1
GCA_003316505.1_ASM331650v1
GCA_003316545.1_ASM331654v1
GCA_003316585.1_ASM331658v1
GCA_003316615.1_ASM331661v1
GCA_003316985.1_ASM331698v1
GCA_003316995.2_ASM331699v2
GCA_003317015.2_ASM331701v2
GCA_003320035.1_VdGwydir1A3
GCA_003324175.1_ASM332417v1
GCA_003326525.1_ASM332652v1
GCA_003327605.1_ASM332760v1
GCA_003327635.1_ASM332763v1
GCA_003327685.1_ASM332768v1
GCA_003327735.1_ASM332773v1
GCA_003332165.1_ASM333216v1
GCA_003337105.1_BB-2
GCA_003339415.1_ASM333941v1
GCA_003339455.1_ASM333945v1
GCA_003349505.1_ASM334950v1
GCA_003349795.1_ASM334979v1
GCA_003351075.1_ASM335107v1
GCA_003367845.1_YarliYB567
GCA_003367945.1_YarliYB566
GCA_003367965.1_YarliYB420
GCA_003370505.1_ASM337050v1
GCA_003370525.1_ASM337052v1
GCA_003385255.1_ASM338525v1
GCA_003385265.1_ASM338526v1
GCA_003385315.1_ASM338531v1
GCA_003401565.2_MR1_a10
GCA_003401635.1_MR1_a14_ref
GCA_003415625.1_ASM341562v1
GCA_003415645.1_ASM341564v1
GCA_003417775.1_ASM341777v1
GCA_003426235.1_ASM342623v1
GCA_003426265.1_ASM342626v1
GCA_003426965.1_ASM342696v1
GCA_003435105.1_ASM343510v1
GCA_003444635.1_ASM344463v1
GCA_003444645.1_M04M24
GCA_003449175.1_ASM344917v1
GCA_003454735.1_ASM345473v1
GCA_003497825.1_ASM349782v1
GCA_003497835.1_ASM349783v1
GCA_003497845.1_ASM349784v1
GCA_003497885.1_ASM349788v1
GCA_003497895.1_ASM349789v1
GCA_003497905.1_ASM349790v1
GCA_003497945.1_ASM349794v1
GCA_003497965.1_ASM349796v1
GCA_003497975.1_ASM349797v1
GCA_003497985.1_ASM349798v1
GCA_003498025.1_ASM349802v1
GCA_003498045.1_ASM349804v1
GCA_003498055.1_ASM349805v1
GCA_003498065.1_ASM349806v1
GCA_003501895.1_ASM350189v1
GCA_003501935.1_ASM350193v1
GCA_003501955.1_ASM350195v1
GCA_003501975.1_ASM350197v1
GCA_003502015.1_ASM350201v1
GCA_003502495.1_ASM350249v1
GCA_003502635.1_ASM350263v1
GCA_003503065.1_ASM350306v1
GCA_003503085.1_ASM350308v1
GCA_003503105.1_ASM350310v1
GCA_003503115.1_ASM350311v1
GCA_003503125.1_ASM350312v1
GCA_003503165.1_ASM350316v1
GCA_003503195.1_ASM350319v1
GCA_003503225.1_ASM350322v1
GCA_003521245.1_ASM352124v1
GCA_003545705.1_ASM354570v1
GCA_003547095.1_Glomus_Soap2_v3.1.nr.fa
GCA_003549995.1_ASM354999v1
GCA_003550325.1_ASM355032v1
GCA_003568695.1_ASM356869v1
GCA_003569725.1_Scer_Hm_1_01
GCA_003571375.1_ASM357137v1
GCA_003574525.1_ASM357452v1
GCA_003574815.1_ASM357481v1
GCA_003589665.1_phiScl_1.0
GCA_003590515.1_DFv01
GCA_003591695.1_YAL1
GCA_003595275.1_ASM359527v1
GCA_003611235.1_ASM361123v1
GCA_003614675.1_DimcrSC1
GCA_003614695.1_Metbi_SCcomb
GCA_003614705.1_Blyhe1
GCA_003614725.1_Rozal_SC1
GCA_003614755.1_Synps1
GCA_003614865.1_ASM361486v1
GCA_003614995.1_ASM361499v1
GCA_003615035.1_Caupr_SCcomb
GCA_003615075.1_FoC_A23_v1
GCA_003615085.1_FoC_Fus2_v1
GCA_003615095.1_FoC_125_v1
GCA_003615115.1_Fo_A13_v1
GCA_003615155.1_Fo_A28_v1
GCA_003615165.1_Fo_CB3_v1
GCA_003615185.1_Fo_PG_v1
GCA_003615215.1_Fp_A8_v1
GCA_003635345.1_ASM363534v1
GCA_003664385.1_ASM366438v1
GCA_003664425.1_ASM366442v1
GCA_003664465.1_ASM366446v1
GCA_003665825.1_ASM366582v1
GCA_003665835.1_ASM366583v1
GCA_003666085.1_ASM366608v1
GCA_003670155.1_ASM367015v1
GCA_003671435.1_ASM367143v1
GCA_003671545.1_ASM367154v1
GCA_003671565.1_ASM367156v1
GCA_003671575.2_ASM367157v2
GCA_003671595.2_ASM367159v2
GCA_003671625.1_ASM367162v1
GCA_003675405.1_ASM367540v1
GCA_003675435.1_S19_1
GCA_003675455.1_L15_1
GCA_003675475.1_U04_1
GCA_003675495.1_S20_1
GCA_003675505.1_ATCC42720_1
GCA_003675535.1_S21_1
GCA_003675555.2_ASM367555v2
GCA_003675575.1_L16_1
GCA_003675595.1_S18_1
GCA_003675615.1_L14_1
GCA_003675625.1_L13_1
GCA_003675655.1_L11_1
GCA_003675665.1_L10_1
GCA_003675685.1_L12_1
GCA_003675715.1_L09_1
GCA_003675725.1_U08_1
GCA_003675755.1_U07_1
GCA_003675775.1_U06_1
GCA_003675795.1_U05_1
GCA_003675805.1_U02_1
GCA_003675835.1_U03_1
GCA_003689055.1_ASM368905v1
GCA_003689095.1_ASM368909v1
GCA_003689115.1_ASM368911v1
GCA_003689135.1_ASM368913v1
GCA_003689165.1_ASM368916v1
GCA_003689185.1_ASM368918v1
GCA_003689205.1_ASM368920v1
GCA_003689225.1_ASM368922v1
GCA_003689245.1_ASM368924v1
GCA_003689285.1_ASM368928v1
GCA_003689305.1_ASM368930v1
GCA_003689325.1_ASM368932v1
GCA_003689355.1_ASM368935v1
GCA_003689395.1_ASM368939v1
GCA_003689415.1_ASM368941v1
GCA_003689435.1_ASM368943v1
GCA_003690195.1_ASM369019v1
GCA_003690215.1_ASM369021v1
GCA_003690235.1_ASM369023v1
GCA_003690275.1_ASM369027v1
GCA_003690365.1_ASM369036v1
GCA_003690385.1_ASM369038v1
GCA_003690415.1_ASM369041v1
GCA_003690435.1_ASM369043v1
GCA_003690545.1_ASM369054v1
GCA_003690565.1_ASM369056v1
GCA_003690625.1_ASM369062v1
GCA_003690645.1_ASM369064v1
GCA_003690685.1_ASM369068v1
GCA_003690705.1_ASM369070v1
GCA_003690745.1_ASM369074v1
GCA_003690765.1_ASM369076v1
GCA_003690785.1_ASM369078v1
GCA_003690805.1_ASM369080v1
GCA_003690815.1_ASM369081v1
GCA_003690865.1_ASM369086v1
GCA_003690885.1_ASM369088v1
GCA_003690905.1_ASM369090v1
GCA_003690925.1_ASM369092v1
GCA_003690945.1_ASM369094v1
GCA_003690965.1_ASM369096v1
GCA_003690985.1_ASM369098v1
GCA_003691035.1_ASM369103v1
GCA_003691055.1_ASM369105v1
GCA_003691075.1_ASM369107v1
GCA_003691095.1_ASM369109v1
GCA_003691115.1_ASM369111v1
GCA_003691165.1_ASM369116v1
GCA_003691185.1_ASM369118v1
GCA_003691195.1_ASM369119v1
GCA_003691215.1_ASM369121v1
GCA_003691255.1_ASM369125v1
GCA_003691275.1_ASM369127v1
GCA_003691295.1_ASM369129v1
GCA_003691305.1_ASM369130v1
[truncated: 3,882 more rows]

## Sheet: KEGG_orthology_groups
99984 Nucleotide metabolism
00601 Glycosphingolipid biosynthesis - lacto and neolacto series [PATH:ko00601]
03210 Viral fusion proteins [BR:ko03210]
00532 Glycosaminoglycan biosynthesis - chondroitin sulfate / dermatan sulfate [PATH:ko00532]
04610 Complement and coagulation cascades [PATH:ko04610]
00512 Mucin type O-glycan biosynthesis [PATH:ko00512]
04672 Intestinal immune network for IgA production [PATH:ko04672]
00905 Brassinosteroid biosynthesis [PATH:ko00905]
00942 Anthocyanin biosynthesis [PATH:ko00942]
00533 Glycosaminoglycan biosynthesis - keratan sulfate [PATH:ko00533]
00402 Benzoxazinoid biosynthesis [PATH:ko00402]
00943 Isoflavonoid biosynthesis [PATH:ko00943]
00196 Photosynthesis - antenna proteins [PATH:ko00196]
01056 Biosynthesis of type II polyketide backbone [PATH:ko01056]
00522 Biosynthesis of 12-, 14- and 16-membered macrolides [PATH:ko00522]
04052 Cytokines and growth factors [BR:ko04052]
03310 Nuclear receptors [BR:ko03310]
00365 Furfural degradation [PATH:ko00365]
00331 Clavulanic acid biosynthesis [PATH:ko00331]
00542 O-Antigen repeat unit biosynthesis [PATH:ko00542]
00571 Lipoarabinomannan (LAM) biosynthesis [PATH:ko00571]
04514 Cell adhesion molecules [PATH:ko04514]
00642 Ethylbenzene degradation [PATH:ko00642]
00572 Arabinogalactan biosynthesis - Mycobacterium [PATH:ko00572]
99979 Unclassified viral proteins
99986 Glycan metabolism
99998 Others
00195 Photosynthesis [PATH:ko00195]
00194 Photosynthesis proteins [BR:ko00194]
99993 Cell motility
04512 ECM-receptor interaction [PATH:ko04512]
04080 Neuroactive ligand-receptor interaction [PATH:ko04080]
00121 Secondary bile acid biosynthesis [PATH:ko00121]
02060 Phosphotransferase system (PTS) [PATH:ko02060]
00525 Acarbose and validamycin biosynthesis [PATH:ko00525]
00944 Flavone and flavonol biosynthesis [PATH:ko00944]
00997 Biosynthesis of various secondary metabolites - part 3 [PATH:ko00997]
02040 Flagellar assembly [PATH:ko02040]
04640 Hematopoietic cell lineage [PATH:ko04640]
01055 Biosynthesis of vancomycin group antibiotics [PATH:ko01055]
04030 G protein-coupled receptors [BR:ko04030]
00253 Tetracycline biosynthesis [PATH:ko00253]
00902 Monoterpenoid biosynthesis [PATH:ko00902]
00540 Lipopolysaccharide biosynthesis [PATH:ko00540]
01005 Lipopolysaccharide biosynthesis proteins [BR:ko01005]
01052 Type I polyketide structures [PATH:ko01052]
02030 Bacterial chemotaxis [PATH:ko02030]
09113 Global maps only
00534 Glycosaminoglycan biosynthesis - heparan sulfate / heparin [PATH:ko00534]
99974 Translation
00473 D-Alanine metabolism [PATH:ko00473]
00633 Nitrotoluene degradation [PATH:ko00633]
02035 Bacterial motility proteins [BR:ko02035]
00550 Peptidoglycan biosynthesis [PATH:ko00550]
00471 D-Glutamine and D-glutamate metabolism [PATH:ko00471]
01057 Biosynthesis of type II polyketide products [PATH:ko01057]
01051 Biosynthesis of ansamycins [PATH:ko01051]
05111 Biofilm formation - Vibrio cholerae [PATH:ko05111]
00523 Polyketide sugar unit biosynthesis [PATH:ko00523]
00945 Stilbenoid, diarylheptanoid and gingerol biosynthesis [PATH:ko00945]
99992 Structural proteins
04075 Plant hormone signal transduction [PATH:ko04075]
00332 Carbapenem biosynthesis [PATH:ko00332]
00908 Zeatin biosynthesis [PATH:ko00908]
04054 Pattern recognition receptors [BR:ko04054]
00984 Steroid degradation [PATH:ko00984]
00941 Flavonoid biosynthesis [PATH:ko00941]
00073 Cutin, suberine and wax biosynthesis [PATH:ko00073]
00515 Mannose type O-glycan biosynthesis [PATH:ko00515]
04711 Circadian rhythm - fly [PATH:ko04711]
02042 Bacterial toxins [BR:ko02042]
00622 Xylene degradation [PATH:ko00622]
04744 Phototransduction [PATH:ko04744]
04742 Taste transduction [PATH:ko04742]
99999 Others
00232 Caffeine metabolism [PATH:ko00232]
00535 Proteoglycans [BR:ko00535]
04215 Apoptosis - multiple species [PATH:ko04215]
01054 Nonribosomal peptide structures [PATH:ko01054]
04927 Cortisol synthesis and secretion [PATH:ko04927]
99975 Protein processing
99976 Replication and repair
04620 Toll-like receptor signaling pathway [PATH:ko04620]
99985 Amino acid metabolism
04964 Proximal tubule bicarbonate reclamation [PATH:ko04964]
03070 Bacterial secretion system [PATH:ko03070]
00536 Glycosaminoglycan binding proteins [BR:ko00536]
01053 Biosynthesis of siderophore group nonribosomal peptides [PATH:ko01053]
99981 Carbohydrate metabolism
00785 Lipoic acid metabolism [PATH:ko00785]
00604 Glycosphingolipid biosynthesis - ganglio series [PATH:ko00604]
01011 Peptidoglycan biosynthesis and degradation proteins [BR:ko01011]
04913 Ovarian steroidogenesis [PATH:ko04913]
04112 Cell cycle - Caulobacter [PATH:ko04112]
04712 Circadian rhythm - plant [PATH:ko04712]
00405 Phenazine biosynthesis [PATH:ko00405]
03230 Viral genome structure [PATH:ko03230]
00966 Glucosinolate biosynthesis [PATH:ko00966]
00364 Fluorobenzoate degradation [PATH:ko00364]
00140 Steroid hormone biosynthesis [PATH:ko00140]
00120 Primary bile acid biosynthesis [PATH:ko00120]
99994 Others
00403 Indole diterpene alkaloid biosynthesis [PATH:ko00403]
02026 Biofilm formation - Escherichia coli [PATH:ko02026]
03200 Viral proteins [BR:ko03200]
04515 Cell adhesion molecules [BR:ko04515]
02048 Prokaryotic defense system [BR:ko02048]
00281 Geraniol degradation [PATH:ko00281]
99973 Transcription
04740 Olfactory transduction [PATH:ko04740]
99987 Cofactor metabolism
99978 Cell growth
00363 Bisphenol degradation [PATH:ko00363]
04745 Phototransduction - fly [PATH:ko04745]
02025 Biofilm formation - Pseudomonas aeruginosa [PATH:ko02025]
00999 Biosynthesis of various secondary metabolites - part 1 [PATH:ko00999]
00440 Phosphonate and phosphinate metabolism [PATH:ko00440]
00472 D-Arginine and D-ornithine metabolism [PATH:ko00472]
00906 Carotenoid biosynthesis [PATH:ko00906]
01059 Biosynthesis of enediyne antibiotics [PATH:ko01059]
00603 Glycosphingolipid biosynthesis - globo and isoglobo series [PATH:ko00603]
00909 Sesquiterpenoid and triterpenoid biosynthesis [PATH:ko00909]
04668 TNF signaling pathway [PATH:ko04668]
01504 Antimicrobial resistance genes [BR:ko01504]
99982 Energy metabolism
04929 GnRH secretion [PATH:ko04929]
00404 Staurosporine biosynthesis [PATH:ko00404]
04614 Renin-angiotensin system [PATH:ko04614]
00311 Penicillin and cephalosporin biosynthesis [PATH:ko00311]
04658 Th1 and Th2 cell differentiation [PATH:ko04658]
00791 Atrazine degradation [PATH:ko00791]
04911 Insulin secretion [PATH:ko04911]
00514 Other types of O-glycan biosynthesis [PATH:ko00514]
04064 NF-kappa B signaling pathway [PATH:ko04064]
00901 Indole alkaloid biosynthesis [PATH:ko00901]
00524 Neomycin, kanamycin and gentamicin biosynthesis [PATH:ko00524]
04320 Dorso-ventral axis formation [PATH:ko04320]
04923 Regulation of lipolysis in adipocytes [PATH:ko04923]
99995 Signaling proteins
04380 Osteoclast differentiation [PATH:ko04380]
04624 Toll and Imd signaling pathway [PATH:ko04624]
00062 Fatty acid elongation [PATH:ko00062]
99983 Lipid metabolism
00591 Linoleic acid metabolism [PATH:ko00591]
00261 Monobactam biosynthesis [PATH:ko00261]
04330 Notch signaling pathway [PATH:ko04330]
99977 Transport
00965 Betalain biosynthesis [PATH:ko00965]
04550 Signaling pathways regulating pluripotency of stem cells [PATH:ko04550]
04960 Aldosterone-regulated sodium reabsorption [PATH:ko04960]
04979 Cholesterol metabolism [PATH:ko04979]
00531 Glycosaminoglycan degradation [PATH:ko00531]
04091 Lectins [BR:ko04091]
99996 General function prediction only
00904 Diterpenoid biosynthesis [PATH:ko00904]
04924 Renin secretion [PATH:ko04924]
04350 TGF-beta signaling pathway [PATH:ko04350]
04971 Gastric acid secretion [PATH:ko04971]
04975 Fat digestion and absorption [PATH:ko04975]
04630 JAK-STAT signaling pathway [PATH:ko04630]
00401 Novobiocin biosynthesis [PATH:ko00401]
04391 Hippo signaling pathway - fly [PATH:ko04391]
04713 Circadian entrainment [PATH:ko04713]
04520 Adherens junction [PATH:ko04520]
04122 Sulfur relay system [PATH:ko04122]
00998 Biosynthesis of various secondary metabolites - part 2 [PATH:ko00998]
04622 RIG-I-like receptor signaling pathway [PATH:ko04622]
04626 Plant-pathogen interaction [PATH:ko04626]
04710 Circadian rhythm [PATH:ko04710]
00430 Taurine and hypotaurine metabolism [PATH:ko00430]
00750 Vitamin B6 metabolism [PATH:ko00750]
04978 Mineral absorption [PATH:ko04978]
04917 Prolactin signaling pathway [PATH:ko04917]
04040 Ion channels [BR:ko04040]
04659 Th17 cell differentiation [PATH:ko04659]
00361 Chlorocyclohexane and chlorobenzene degradation [PATH:ko00361]
04730 Long-term depression [PATH:ko04730]
04750 Inflammatory mediator regulation of TRP channels [PATH:ko04750]
04662 B cell receptor signaling pathway [PATH:ko04662]
00660 C5-Branched dibasic acid metabolism [PATH:ko00660]
04670 Leukocyte transendothelial migration [PATH:ko04670]
04974 Protein digestion and absorption [PATH:ko04974]
04623 Cytosolic DNA-sensing pathway [PATH:ko04623]
04392 Hippo signaling pathway - multiple species [PATH:ko04392]
04918 Thyroid hormone synthesis [PATH:ko04918]
04340 Hedgehog signaling pathway [PATH:ko04340]
00541 O-Antigen nucleotide sugar biosynthesis [PATH:ko00541]
00623 Toluene degradation [PATH:ko00623]
04341 Hedgehog signaling pathway - fly [PATH:ko04341]
00592 alpha-Linolenic acid metabolism [PATH:ko00592]
04370 VEGF signaling pathway [PATH:ko04370]
00930 Caprolactam degradation [PATH:ko00930]
01040 Biosynthesis of unsaturated fatty acids [PATH:ko01040]
04973 Carbohydrate digestion and absorption [PATH:ko04973]
04970 Salivary secretion [PATH:ko04970]
04611 Platelet activation [PATH:ko04611]
04664 Fc epsilon RI signaling pathway [PATH:ko04664]
00521 Streptomycin biosynthesis [PATH:ko00521]
00643 Styrene degradation [PATH:ko00643]
04015 Rap1 signaling pathway [PATH:ko04015]
04130 SNARE interactions in vesicular transport [PATH:ko04130]
04216 Ferroptosis [PATH:ko04216]
04650 Natural killer cell mediated cytotoxicity [PATH:ko04650]
04260 Cardiac muscle contraction [PATH:ko04260]
04720 Long-term potentiation [PATH:ko04720]
04657 IL-17 signaling pathway [PATH:ko04657]
04920 Adipocytokine signaling pathway [PATH:ko04920]
04966 Collecting duct acid secretion [PATH:ko04966]
04928 Parathyroid hormone synthesis, secretion and action [PATH:ko04928]
00590 Arachidonic acid metabolism [PATH:ko00590]
04625 C-type lectin receptor signaling pathway [PATH:ko04625]
03450 Non-homologous end-joining [PATH:ko03450]
00981 Insect hormone biosynthesis [PATH:ko00981]
04925 Aldosterone synthesis and secretion [PATH:ko04925]
00740 Riboflavin metabolism [PATH:ko00740]
03060 Protein export [PATH:ko03060]
04016 MAPK signaling pathway - plant [PATH:ko04016]
04270 Vascular smooth muscle contraction [PATH:ko04270]
04926 Relaxin signaling pathway [PATH:ko04926]
04916 Melanogenesis [PATH:ko04916]
04972 Pancreatic secretion [PATH:ko04972]
00624 Polycyclic aromatic hydrocarbon degradation [PATH:ko00624]
00621 Dioxin degradation [PATH:ko00621]
04390 Hippo signaling pathway [PATH:ko04390]
04012 ErbB signaling pathway [PATH:ko04012]
00511 Other glycan degradation [PATH:ko00511]
00720 Carbon fixation pathways in prokaryotes [PATH:ko00720]
04961 Endocrine and other factor-regulated calcium reabsorption [PATH:ko04961]
04210 Apoptosis [PATH:ko04210]
00565 Ether lipid metabolism [PATH:ko00565]
04726 Serotonergic synapse [PATH:ko04726]
04725 Cholinergic synapse [PATH:ko04725]
04115 p53 signaling pathway [PATH:ko04115]
00960 Tropane, piperidine and pyridine alkaloid biosynthesis [PATH:ko00960]
00670 One carbon pool by folate [PATH:ko00670]
04214 Apoptosis - fly [PATH:ko04214]
02044 Secretion system [BR:ko02044]
04612 Antigen processing and presentation [PATH:ko04612]
00903 Limonene and pinene degradation [PATH:ko00903]
00730 Thiamine metabolism [PATH:ko00730]
01006 Prenyltransferases [BR:ko01006]
04660 T cell receptor signaling pathway [PATH:ko04660]
04360 Axon guidance [PATH:ko04360]
00450 Selenocompound metabolism [PATH:ko00450]
04935 Growth hormone synthesis, secretion and action [PATH:ko04935]
99988 Secondary metabolism
04022 cGMP-PKG signaling pathway [PATH:ko04022]
04013 MAPK signaling pathway - fly [PATH:ko04013]
00563 Glycosylphosphatidylinositol (GPI)-anchor biosynthesis [PATH:ko00563]
04962 Vasopressin-regulated water reabsorption [PATH:ko04962]
04727 GABAergic synapse [PATH:ko04727]
04062 Chemokine signaling pathway [PATH:ko04062]
04724 Glutamatergic synapse [PATH:ko04724]
04977 Vitamin digestion and absorption [PATH:ko04977]
04261 Adrenergic signaling in cardiomyocytes [PATH:ko04261]
04137 Mitophagy - animal [PATH:ko04137]
04510 Focal adhesion [PATH:ko04510]
04540 Gap junction [PATH:ko04540]
04090 CD molecules [BR:ko04090]
00333 Prodigiosin biosynthesis [PATH:ko00333]
04915 Estrogen signaling pathway [PATH:ko04915]
00600 Sphingolipid metabolism [PATH:ko00600]
00900 Terpenoid backbone biosynthesis [PATH:ko00900]
04912 GnRH signaling pathway [PATH:ko04912]
00254 Aflatoxin biosynthesis [PATH:ko00254]
00983 Drug metabolism - other enzymes [PATH:ko00983]
00980 Metabolism of xenobiotics by cytochrome P450 [PATH:ko00980]
04310 Wnt signaling pathway [PATH:ko04310]
04020 Calcium signaling pathway [PATH:ko04020]
02022 Two-component system [BR:ko02022]
04722 Neurotrophin signaling pathway [PATH:ko04722]
04976 Bile secretion [PATH:ko04976]
04371 Apelin signaling pathway [PATH:ko04371]
00790 Folate biosynthesis [PATH:ko00790]
04024 cAMP signaling pathway [PATH:ko04024]
00982 Drug metabolism - cytochrome P450 [PATH:ko00982]
00290 Valine, leucine and isoleucine biosynthesis [PATH:ko00290]
04621 NOD-like receptor signaling pathway [PATH:ko04621]
00100 Steroid biosynthesis [PATH:ko00100]
04666 Fc gamma R-mediated phagocytosis [PATH:ko04666]
00510 N-Glycan biosynthesis [PATH:ko00510]
00950 Isoquinoline alkaloid biosynthesis [PATH:ko00950]
00910 Nitrogen metabolism [PATH:ko00910]
02024 Quorum sensing [PATH:ko02024]
00130 Ubiquinone and other terpenoid-quinone biosynthesis [PATH:ko00130]
03020 RNA polymerase [PATH:ko03020]
00860 Porphyrin and chlorophyll metabolism [PATH:ko00860]
04072 Phospholipase D signaling pathway [PATH:ko04072]
00780 Biotin metabolism [PATH:ko00780]
03410 Base excision repair [PATH:ko03410]
03320 PPAR signaling pathway [PATH:ko03320]
00626 Naphthalene degradation [PATH:ko00626]
00300 Lysine biosynthesis [PATH:ko00300]
00710 Carbon fixation in photosynthetic organisms [PATH:ko00710]
04728 Dopaminergic synapse [PATH:ko04728]
04031 GTP-binding proteins [BR:ko04031]
04922 Glucagon signaling pathway [PATH:ko04922]
04361 Axon regeneration [PATH:ko04361]
03440 Homologous recombination [PATH:ko03440]
04066 HIF-1 signaling pathway [PATH:ko04066]
04217 Necroptosis [PATH:ko04217]
04721 Synaptic vesicle cycle [PATH:ko04721]
00513 Various types of N-glycan biosynthesis [PATH:ko00513]
04921 Oxytocin signaling pathway [PATH:ko04921]
04914 Progesterone-mediated oocyte maturation [PATH:ko04914]
04530 Tight junction [PATH:ko04530]
04136 Autophagy - other [PATH:ko04136]
00920 Sulfur metabolism [PATH:ko00920]
04068 FoxO signaling pathway [PATH:ko04068]
04613 Neutrophil extracellular trap formation [PATH:ko04613]
00830 Retinol metabolism [PATH:ko00830]
00537 Glycosylphosphatidylinositol (GPI)-anchored proteins [BR:ko00537]
03022 Basal transcription factors [PATH:ko03022]
99997 Function unknown
00053 Ascorbate and aldarate metabolism [PATH:ko00053]
04211 Longevity regulating pathway [PATH:ko04211]
04014 Ras signaling pathway [PATH:ko04014]
04212 Longevity regulating pathway - worm [PATH:ko04212]
04010 MAPK signaling pathway [PATH:ko04010]
03430 Mismatch repair [PATH:ko03430]
00362 Benzoate degradation [PATH:ko00362]
04810 Regulation of actin cytoskeleton [PATH:ko04810]
00760 Nicotinate and nicotinamide metabolism [PATH:ko00760]
00340 Histidine metabolism [PATH:ko00340]
03460 Fanconi anemia pathway [PATH:ko03460]
00625 Chloroalkane and chloroalkene degradation [PATH:ko00625]
00040 Pentose and glucuronate interconversions [PATH:ko00040]
04990 Domain-containing proteins not elsewhere classified [BR:ko04990]
00460 Cyanoamino acid metabolism [PATH:ko00460]
04070 Phosphatidylinositol signaling system [PATH:ko04070]
00030 Pentose phosphate pathway [PATH:ko00030]
00400 Phenylalanine, tyrosine and tryptophan biosynthesis [PATH:ko00400]
00220 Arginine biosynthesis [PATH:ko00220]
04723 Retrograde endocannabinoid signaling [PATH:ko04723]
00020 Citrate cycle (TCA cycle) [PATH:ko00020]
00480 Glutathione metabolism [PATH:ko00480]
00940 Phenylpropanoid biosynthesis [PATH:ko00940]
04152 AMPK signaling pathway [PATH:ko04152]
00680 Methane metabolism [PATH:ko00680]
04218 Cellular senescence [PATH:ko04218]
00240 Pyrimidine metabolism [PATH:ko00240]
04919 Thyroid hormone signaling pathway [PATH:ko04919]
00061 Fatty acid biosynthesis [PATH:ko00061]
00770 Pantothenate and CoA biosynthesis [PATH:ko00770]
00052 Galactose metabolism [PATH:ko00052]
00360 Phenylalanine metabolism [PATH:ko00360]
04145 Phagosome [PATH:ko04145]
02020 Two-component system [PATH:ko02020]
00410 beta-Alanine metabolism [PATH:ko00410]
01008 Polyketide biosynthesis proteins [BR:ko01008]
00640 Propanoate metabolism [PATH:ko00640]
00627 Aminobenzoate degradation [PATH:ko00627]
04213 Longevity regulating pathway - multiple species [PATH:ko04213]
04151 PI3K-Akt signaling pathway [PATH:ko04151]
00561 Glycerolipid metabolism [PATH:ko00561]
04114 Oocyte meiosis [PATH:ko04114]
04139 Mitophagy - yeast [PATH:ko04139]
04910 Insulin signaling pathway [PATH:ko04910]
00199 Cytochrome P450 [BR:ko00199]
03050 Proteasome [PATH:ko03050]
00051 Fructose and mannose metabolism [PATH:ko00051]
04140 Autophagy - animal [PATH:ko04140]
04071 Sphingolipid signaling pathway [PATH:ko04071]
03030 DNA replication [PATH:ko03030]
03420 Nucleotide excision repair [PATH:ko03420]
00562 Inositol phosphate metabolism [PATH:ko00562]
00071 Fatty acid degradation [PATH:ko00071]
00310 Lysine degradation [PATH:ko00310]
00564 Glycerophospholipid metabolism [PATH:ko00564]
00650 Butanoate metabolism [PATH:ko00650]
00350 Tyrosine metabolism [PATH:ko00350]
01004 Lipid biosynthesis proteins [BR:ko01004]
00630 Glyoxylate and dicarboxylate metabolism [PATH:ko00630]
00250 Alanine, aspartate and glutamate metabolism [PATH:ko00250]
04142 Lysosome [PATH:ko04142]
03015 mRNA surveillance pathway [PATH:ko03015]
00280 Valine, leucine and isoleucine degradation [PATH:ko00280]
03018 RNA degradation [PATH:ko03018]
04150 mTOR signaling pathway [PATH:ko04150]
00190 Oxidative phosphorylation [PATH:ko00190]
00970 Aminoacyl-tRNA biosynthesis [PATH:ko00970]
02010 ABC transporters [PATH:ko02010]
03010 Ribosome [PATH:ko03010]
03051 Proteasome [BR:ko03051]
00380 Tryptophan metabolism [PATH:ko00380]
04120 Ubiquitin mediated proteolysis [PATH:ko04120]
00330 Arginine and proline metabolism [PATH:ko00330]
03011 Ribosome [BR:ko03011]
01003 Glycosyltransferases [BR:ko01003]
00270 Cysteine and methionine metabolism [PATH:ko00270]
04110 Cell cycle [PATH:ko04110]
04146 Peroxisome [PATH:ko04146]
00520 Amino sugar and nucleotide sugar metabolism [PATH:ko00520]
00010 Glycolysis / Gluconeogenesis [PATH:ko00010]
00230 Purine metabolism [PATH:ko00230]
04714 Thermogenesis [PATH:ko04714]
00500 Starch and sucrose metabolism [PATH:ko00500]
03008 Ribosome biogenesis in eukaryotes [PATH:ko03008]
03013 Nucleocytoplasmic transport [PATH:ko03013]
00260 Glycine, serine and threonine metabolism [PATH:ko00260]
03012 Translation factors [BR:ko03012]
04144 Endocytosis [PATH:ko04144]
01007 Amino acid related enzymes [BR:ko01007]
00620 Pyruvate metabolism [PATH:ko00620]
04138 Autophagy - yeast [PATH:ko04138]
04141 Protein processing in endoplasmic reticulum [PATH:ko04141]
04812 Cytoskeleton proteins [BR:ko04812]
04113 Meiosis - yeast [PATH:ko04113]
03040 Spliceosome [PATH:ko03040]
04011 MAPK signaling pathway - yeast [PATH:ko04011]
03000 Transcription factors [BR:ko03000]
03032 DNA replication proteins [BR:ko03032]
04111 Cell cycle - yeast [PATH:ko04111]
01009 Protein phosphatases and associated proteins [BR:ko01009]
03110 Chaperones and folding catalysts [BR:ko03110]
01001 Protein kinases [BR:ko01001]
03021 Transcription machinery [BR:ko03021]
03016 Transfer RNA biogenesis [BR:ko03016]
03041 Spliceosome [BR:ko03041]
04121 Ubiquitin system [BR:ko04121]
03029 Mitochondrial biogenesis [BR:ko03029]
01002 Peptidases and inhibitors [BR:ko01002]
03019 Messenger RNA biogenesis [BR:ko03019]
03400 DNA repair and recombination proteins [BR:ko03400]
03009 Ribosome biogenesis [BR:ko03009]
04147 Exosome [BR:ko04147]
99980 Enzymes with EC numbers
02000 Transporters [BR:ko02000]
03036 Chromosome and associated proteins [BR:ko03036]
04131 Membrane trafficking [BR:ko04131]
